# Supplementary material for: Aspergillus flavus infection triggered immune responses and host-pathogen cross-talks in groundnut during in-vitro seed colonization
Source: Sci Rep. 2017 Aug 29;7:9659. doi: 10.1038/s41598-017-09260-8 (PMC5574979; doi:10.1038/s41598-017-09260-8)
Supplement: Supplementary file 2 — Supplementary Table S3 [file 41598_2017_9260_MOESM2_ESM.xlsx]

## Sheet: temporal_expression
Supplementary Table 3: Expression values of all differentially expressed genes for resistance to in-vtro seed colonization by Aspergillus flavus on groundnut
Sample1 Vs Sample2	Gene	subgenome	Probable location	Sample1	Sample2	fold change	Annotation
J11_C_1d Vs J11_I_1d	Aradu.8WS4M	A	Aradu.A01:96105758-96117045	15.4337	241.541	3.96811	pathogenesis-related protein class partial
J11_C_1d Vs J11_I_1d	Aradu.02RSN	A	Aradu.A01:96139018-96144987	11.3092	108.595	3.26339	pathogenesis-related protein sth-2
J11_C_1d Vs J11_I_1d	Aradu.04RDY	A	Aradu.A01:98262017-98263797	28.3559	294.1	3.37459	stem-specific protein tsjt1-like
J11_C_1d Vs J11_I_1d	Aradu.82DSF	A	Aradu.A01:90290910-90294779	4.15799	78.3072	4.23519	cytokinin dehydrogenase 3-like
J11_C_1d Vs J11_I_1d	Aradu.CHQ37	A	Aradu.A01:94942302-94943162	10.1342	559.124	5.78587	pathogenesis-related protein class partial
J11_C_1d Vs J11_I_1d	Aradu.0J3SA	A	Aradu.A01:94983951-94984803	6.1615	206.489	5.06664	pathogenesis-related protein class partial
J11_C_1d Vs J11_I_1d	Aradu.0YE33	A	Aradu.A01:96541701-96542582	68.9076	439.816	2.67417	late embryogenesis abundant protein lea5
J11_C_1d Vs J11_I_1d	Aradu.X9GQ3	A	Aradu.A01:102122127-102123302	4.35112	505.139	6.85915	early nodulin-93
J11_C_1d Vs J11_I_1d	Aradu.RA028	A	Aradu.A02:889934-892537	8.06006	74.8316	3.21479	nadp-dependent alkenal double bond reductase
J11_C_1d Vs J11_I_1d	Aradu.1J1TJ	A	Aradu.A02:93188416-93190004	0	29.1706	inf	stress response protein nst1
J11_C_1d Vs J11_I_1d	Aradu.GF4WK	A	Aradu.A03:2823454-2824713	24.3713	190.792	2.96874	tropinone reductase homolog at1g07440-like
J11_C_1d Vs J11_I_1d	Aradu.9IJ7G	A	Aradu.A03:3938094-3953620	6.66973	79.984	3.58401	retrotransposon unclassified
J11_C_1d Vs J11_I_1d	Aradu.CI6AA	A	Aradu.A03:128484389-128485362	23.2435	274.686	3.56288	basic blue protein
J11_C_1d Vs J11_I_1d	Aradu.6Q29H	A	Aradu.A04:2058170-2059813	0	12.7962	inf	cysteine proteinase inhibitor
J11_C_1d Vs J11_I_1d	Aradu.KQ7RG	A	Aradu.A04:10548949-10550856	0	7.23437	inf	resveratrol synthase
J11_C_1d Vs J11_I_1d	Aradu.537VV	A	Aradu.A04:10560817-10562728	0	3.26107	inf	resveratrol synthase
J11_C_1d Vs J11_I_1d	Aradu.W0CCT	A	Aradu.A04:10645837-10647566	0	9.9039	inf	resveratrol synthase
J11_C_1d Vs J11_I_1d	Aradu.H7DF4	A	Aradu.A04:10846458-10848377	0	16.3686	inf	resveratrol synthase
J11_C_1d Vs J11_I_1d	Aradu.M1N9L	A	Aradu.A04:6610936-6612798	0	3.85979	inf	heavy metal transport detoxification superfamily
J11_C_1d Vs J11_I_1d	Aradu.9BM9J	A	Aradu.A04:11054254-11056291	0	25.122	inf	resveratrol synthase
J11_C_1d Vs J11_I_1d	Aradu.W79GG	A	Aradu.A04:11061219-11063011	0	10.0505	inf	resveratrol synthase
J11_C_1d Vs J11_I_1d	Aradu.JL5FQ	A	Aradu.A04:11065138-11066915	0	17.0543	inf	resveratrol synthase
J11_C_1d Vs J11_I_1d	Aradu.P2LIW	A	Aradu.A04:11109621-11111683	0	21.8856	inf	resveratrol synthase
J11_C_1d Vs J11_I_1d	Aradu.8LX7K	A	Aradu.A04:114953363-114957764	2.31213	40.0245	4.11359	udp-glycosyltransferase 74e1-like
J11_C_1d Vs J11_I_1d	Aradu.ZC28Q	A	Aradu.A04:121220237-121251160	9.30309	74.0083	2.9919	retrovirus-related pol polyprotein from transposon tnt 1- partial
J11_C_1d Vs J11_I_1d	Aradu.JL6EF	A	Aradu.A05:107365559-107368461	10.823	192.375	4.15175	heat shock protein 83-like
J11_C_1d Vs J11_I_1d	Aradu.WG0I9	A	Aradu.A05:7172570-7173702	22.0647	334.009	3.92008	maternal effect embryo arrest protein
J11_C_1d Vs J11_I_1d	Aradu.56PCA	A	Aradu.A05:69244522-69248810	0	10.6174	inf	protein far1-related sequence 11
J11_C_1d Vs J11_I_1d	Aradu.B5LWU	A	Aradu.A05:84878009-84887648	0	10.9331	inf	hypothetical protein VITISV:032357
J11_C_1d Vs J11_I_1d	Aradu.8CB01	A	Aradu.A05:88385523-88387525	2.53329	377.244	7.21834	1-aminocyclopropane-1-carboxylate oxidase 1
J11_C_1d Vs J11_I_1d	Aradu.E558D	A	Aradu.A06:55150463-55152058	8.49309	114.505	3.75298	stress response protein nst1
J11_C_1d Vs J11_I_1d	Aradu.NZ8CP	A	Aradu.A06:7983500-7985084	3.62839	75.9567	4.38777	ethylene-responsive transcription factor rap2-12-like
J11_C_1d Vs J11_I_1d	Aradu.XM2MR	A	Aradu.A06:101837476-101840074	3.39957	78.4458	4.52827	mutant stearoyl-acp desaturase c
J11_C_1d Vs J11_I_1d	Aradu.BK8YY	A	Aradu.A08:30918063-30918381	48.8749	1453.49	4.89429	wound-responsive family protein
J11_C_1d Vs J11_I_1d	Aradu.W51GD	A	Aradu.A09:89255641-89257679	54.4131	518.456	3.2522	basic 7s globulin-like
J11_C_1d Vs J11_I_1d	Aradu.C09GA	A	Aradu.A09:1935755-1938509	0	2.98325	inf	isoflavone o- partial
J11_C_1d Vs J11_I_1d	Aradu.4XP3R	A	Aradu.A09:15220671-15225943	8.32385	118.14	3.82711	chaperone domain protein
J11_C_1d Vs J11_I_1d	Aradu.T56CX	A	Aradu.A09:102714517-102715968	11.5731	127.152	3.4577	intracellular chloride channel
J11_C_1d Vs J11_I_1d	Aradu.D6JKJ	A	Aradu.A10:98792314-98796790	10.0369	130.565	3.70139	probable inactive poly
J11_C_1d Vs J11_I_1d	Aradu.52T97	A	Aradu.A10:102537334-102538156	0	13.0968	inf	udp-glycosyltransferase 83a1
J11_C_1d Vs J11_I_1d	Aradu.B2GU6	A	Aradu.A10:270500-271962	0	3.22581	inf	serine threonine-protein kinase ctr1
J11_C_1d Vs JL24_C_1d	Aradu.JA5WG	A	Adur1328:63957-67213	2.41646	15.93	2.72078	nadh dehydrogenase subunit 1
J11_C_1d Vs JL24_C_1d	Aradu.5Z6ML	A	Adur1683:19272-19800	106.94	542.714	2.34339	unknow protein
J11_C_1d Vs JL24_C_1d	Aradu.C70BH	A	Adur1727:885-21213	20.1543	95.3337	2.2419	---NA---
J11_C_1d Vs JL24_C_1d	Aradu.42WYD	A	Adur1855:20800-25578	3.85616	21.0473	2.4484	cytochrome c oxidase subunit 1
J11_C_1d Vs JL24_C_1d	Aradu.AF71L	A	Adur1943:20552-21989	3.49418	36.5581	3.38716	atp synthase cf1 alpha subunit
J11_C_1d Vs JL24_C_1d	Aradu.YNT13	A	Adur2001:18-994	5.80044	29.6811	2.35531	hypothetical chloroplast rf1
J11_C_1d Vs JL24_C_1d	Aradu.QYF40	A	Adur2351:10126-12798	6.90817	45.5161	2.72	rna polymerase beta
J11_C_1d Vs JL24_C_1d	Aradu.EN15H	A	Adur2850:10237-10462	107.416	473.318	2.1396	m030:arath ame: full=uncharacterized mitochondrial protein g00030 ame: full=orf107a
J11_C_1d Vs JL24_C_1d	Aradu.T2T8X	A	Adur2969:7271-8993	0	6.76113	inf	ubiquitin-specific protease 8
J11_C_1d Vs JL24_C_1d	Aradu.TBA51	A	Aradu.A01:25503749-25505233	5.14093	94.8148	4.20501	seed maturation protein
J11_C_1d Vs JL24_C_1d	Aradu.2GI2F	A	Aradu.A01:34940215-34940548	43.1477	352.43	3.02998	cytochrome b reductase 1
J11_C_1d Vs JL24_C_1d	Aradu.I3E1J	A	Aradu.A01:95192767-95194982	3.08909	35.1308	3.50748	desiccation-related protein pcc13-62-like
J11_C_1d Vs JL24_C_1d	Aradu.S7WZG	A	Aradu.A01:95753156-95755813	11.1392	84.0887	2.91627	outer envelope pore protein 16- chloroplastic
J11_C_1d Vs JL24_C_1d	Aradu.8WS4M	A	Aradu.A01:96105758-96117045	15.1615	74.1924	2.29086	pathogenesis-related protein class partial
J11_C_1d Vs JL24_C_1d	Aradu.64BNM	A	Aradu.A01:98423185-98424161	6.09389	63.7092	3.38607	glucose and ribitol dehydrogenase
J11_C_1d Vs JL24_C_1d	Aradu.3YJ2J	A	Aradu.A01:100952560-100954470	6.10595	176.666	4.85466	group 3 lea protein
J11_C_1d Vs JL24_C_1d	Aradu.75AIB	A	Aradu.A01:104768488-104771112	3.49922	31.9538	3.19088	ninja-family protein afp3
J11_C_1d Vs JL24_C_1d	Aradu.W09PA	A	Aradu.A01:1926871-1928320	6.49208	44.4798	2.7764	ribulose -bisphosphate carboxylase oxygenase large subunit
J11_C_1d Vs JL24_C_1d	Aradu.82K5X	A	Aradu.A01:26897153-26897558	10.2939	74.0274	2.84627	ribosomal protein s8
J11_C_1d Vs JL24_C_1d	Aradu.S88B1,Aradu.XY6KP	A	Aradu.A01:26902718-26904142	15.4793	143.195	3.20957	cell wall-associated hydrolase
J11_C_1d Vs JL24_C_1d	Aradu.82DSF	A	Aradu.A01:90290910-90294779	4.08467	19.0636	2.22253	cytokinin dehydrogenase 3-like
J11_C_1d Vs JL24_C_1d	Aradu.L4IHQ	A	Aradu.A01:90965984-90966505	18.4799	134.36	2.86208	ribulose bisphosphate carboxylase large chain
J11_C_1d Vs JL24_C_1d	Aradu.WY1XI	A	Aradu.A01:92258512-92260125	1.76322	13.7404	2.96214	PREDICTED: uncharacterized protein LOC100815315 isoform X1
J11_C_1d Vs JL24_C_1d	Aradu.CHQ37	A	Aradu.A01:94942302-94943162	9.95541	110.407	3.4712	pathogenesis-related protein class partial
J11_C_1d Vs JL24_C_1d	Aradu.0J3SA	A	Aradu.A01:94983951-94984803	6.05281	48.746	3.00961	pathogenesis-related protein class partial
J11_C_1d Vs JL24_C_1d	Aradu.HIC8T	A	Aradu.A01:95751498-95752726	0	3.40667	inf	dna-directed rna polymerases iv and v subunit 9a
J11_C_1d Vs JL24_C_1d	Aradu.F8QAT	A	Aradu.A01:97390847-97408513	3.60625	18.9726	2.39534	phosphate chloroplastic
J11_C_1d Vs JL24_C_1d	Aradu.Z07JX	A	Aradu.A01:98283288-98284010	74.6015	433.994	2.5404	ycf68 protein
J11_C_1d Vs JL24_C_1d	Aradu.KAB2Z	A	Aradu.A02:2538136-2539548	8.81478	107.649	3.61026	desiccation protectant protein lea14 like
J11_C_1d Vs JL24_C_1d	Aradu.PJ5IQ	A	Aradu.A02:3194345-3198298	12.7692	55.3571	2.1161	bag family molecular chaperone regulator 6
J11_C_1d Vs JL24_C_1d	Aradu.YH2WE	A	Aradu.A02:43071569-43072534	0	4.25964	inf	ribosomal protein s12
J11_C_1d Vs JL24_C_1d	Aradu.23179	A	Aradu.A02:82612621-82613648	1.80709	29.5131	4.02961	upf0098 protein mth:273-like
J11_C_1d Vs JL24_C_1d	Aradu.I35R0	A	Aradu.A02:660260-660789	18.6698	143.915	2.94644	cell wall-associated hydrolase
J11_C_1d Vs JL24_C_1d	Aradu.3G22S	A	Aradu.A02:8971316-8973779	11.5672	213.77	4.20795	late embryogenesis abundant protein d-34-like
J11_C_1d Vs JL24_C_1d	Aradu.HI0R0	A	Aradu.A02:21768134-21769093	7.24487	70.2715	3.27791	ribosomal protein l2
J11_C_1d Vs JL24_C_1d	Aradu.UD1B0	A	Aradu.A02:72171950-72175613	3.83166	19.2932	2.33205	b3 domain-containing transcription factor abi3
J11_C_1d Vs JL24_C_1d	Aradu.JIY90	A	Aradu.A02:74896147-74896740	0	4.65438	inf	nadh
J11_C_1d Vs JL24_C_1d	Aradu.TS7UQ	A	Aradu.A02:82181069-82184898	2.39	121.805	5.67142	em protein
J11_C_1d Vs JL24_C_1d	Aradu.KQ35F	A	Aradu.A02:91130377-91131593	14.7603	197.395	3.74129	universal stress protein
J11_C_1d Vs JL24_C_1d	Aradu.QK6K1	A	Aradu.A02:91132443-91134023	48.0222	218.262	2.18429	universal stress protein a-like
J11_C_1d Vs JL24_C_1d	Aradu.1J1TJ	A	Aradu.A02:93188416-93190004	0	1.96109	inf	stress response protein nst1
J11_C_1d Vs JL24_C_1d	Aradu.9Z0RX	A	Aradu.A02:93238734-93240917	13.2424	148.488	3.48711	embryonic protein dc-8-like
J11_C_1d Vs JL24_C_1d	Aradu.IXJ3W,Aradu.P0W3S,Aradu.VF9SY	A	Aradu.A02:93385847-93387962	27.58	183.774	2.73623	maturase
J11_C_1d Vs JL24_C_1d	Aradu.DLG8U	A	Aradu.A03:2458145-2460897	87.236	349.61	2.00275	heat shock cognate 70 kda protein 2-like
J11_C_1d Vs JL24_C_1d	Aradu.010SR,Aradu.30K9R	A	Aradu.A03:57722404-57723773	5.01629	47.31	3.23745	hypothetical chloroplast rf68
J11_C_1d Vs JL24_C_1d	Aradu.BXD3B	A	Aradu.A03:104964287-104965971	1.5604	68.6151	5.45854	11-beta-hydroxysteroid dehydrogenase 1b-like
J11_C_1d Vs JL24_C_1d	Aradu.2CJ52	A	Aradu.A03:105462113-105466313	1.49366	20.9687	3.81132	11-beta-hydroxysteroid dehydrogenase 1b-like
J11_C_1d Vs JL24_C_1d	Aradu.J1PHS	A	Aradu.A03:123440081-123443886	0.856834	10.8827	3.66688	probable 1-deoxy-d-xylulose-5-phosphate synthase chloroplastic
J11_C_1d Vs JL24_C_1d	Aradu.8D3W5	A	Aradu.A03:233119-237062	4.61953	109.076	4.56144	poly
J11_C_1d Vs JL24_C_1d	Aradu.S5T1J	A	Aradu.A03:1121270-1125312	2.01028	9.90438	2.30067	p-loop containing nucleoside triphosphate hydrolases superfamily protein isoform 1
J11_C_1d Vs JL24_C_1d	Aradu.7S7IW	A	Aradu.A03:1743949-1747185	3.48015	109.356	4.97374	vicilin-like antimicrobial peptides 2-2
J11_C_1d Vs JL24_C_1d	Aradu.L0ZIY	A	Aradu.A03:5732862-5735516	4.95117	24.9594	2.33374	senescence dehydration-associated-like protein
J11_C_1d Vs JL24_C_1d	Aradu.K7LGT	A	Aradu.A03:12139232-12141052	8.16117	41.964	2.36231	late embryogenesis abundant protein family protein
J11_C_1d Vs JL24_C_1d	Aradu.61J4L	A	Aradu.A03:12181452-12183583	0.854574	18.3799	4.42678	late embryogenesis abundant protein family protein
J11_C_1d Vs JL24_C_1d	Aradu.JZZ9Y	A	Aradu.A03:21425619-21426889	11.7537	72.0464	2.61582	seed biotin-containing protein sbp65-like
J11_C_1d Vs JL24_C_1d	Aradu.WX3Q6	A	Aradu.A03:57703558-57706597	2.50432	21.5808	3.10726	atp synthase cf1 alpha partial
J11_C_1d Vs JL24_C_1d	Aradu.H4IA5	A	Aradu.A03:57707228-57708891	3.83079	19.3476	2.33644	rna polymerase beta subunit
J11_C_1d Vs JL24_C_1d	Aradu.NB259	A	Aradu.A03:57712402-57713771	3.7478	22.2853	2.57197	rna polymerase beta subunit
J11_C_1d Vs JL24_C_1d	Aradu.QQ0H9	A	Aradu.A03:99109508-99111882	1.27846	11.1344	3.12254	heat shock protein 83
J11_C_1d Vs JL24_C_1d	Aradu.8NU6I	A	Aradu.A03:108778759-108779446	80.0451	655.651	3.03404	nfu1 iron-sulfur mitochondrial
J11_C_1d Vs JL24_C_1d	Aradu.F9182	A	Aradu.A03:108844412-108848810	3.43213	15.3282	2.15901	glutamyl-trna amidotransferase subunit a isoform 1
J11_C_1d Vs JL24_C_1d	Aradu.P2C14	A	Aradu.A03:121083901-121086231	19.7132	96.6724	2.29394	protein phosphatase 2c 37
J11_C_1d Vs JL24_C_1d	Aradu.CI6AA	A	Aradu.A03:128484389-128485362	22.8335	179.633	2.97583	basic blue protein
J11_C_1d Vs JL24_C_1d	Aradu.QV0LR	A	Aradu.A03:131080568-131081315	6.23275	230.451	5.20845	1-cys peroxiredoxin
J11_C_1d Vs JL24_C_1d	Aradu.H7DF4	A	Aradu.A04:10846458-10848377	0	0.537461	inf	resveratrol synthase
J11_C_1d Vs JL24_C_1d	Aradu.6G9IX	A	Aradu.A04:32754198-32755508	0	0.960657	inf	---NA---
J11_C_1d Vs JL24_C_1d	Aradu.06CED	A	Aradu.A04:77932954-77936737	0	0.42971	inf	replication factor-a carboxy-terminal domain protein
J11_C_1d Vs JL24_C_1d	Aradu.R8J0X	A	Aradu.A04:78744009-78746391	0	21.3241	inf	probable serine threonine-protein kinase nak
J11_C_1d Vs JL24_C_1d	Aradu.JD2JG	A	Aradu.A04:101073192-101074024	0	4.85739	inf	---NA---
J11_C_1d Vs JL24_C_1d	Aradu.9BM9J	A	Aradu.A04:11054254-11056291	0	0.526885	inf	resveratrol synthase
J11_C_1d Vs JL24_C_1d	Aradu.JL5FQ	A	Aradu.A04:11065138-11066915	0	0.836552	inf	resveratrol synthase
J11_C_1d Vs JL24_C_1d	Aradu.V6ZE0	A	Aradu.A04:20360959-20365406	2.12849	11.0849	2.38069	probable gpi-anchored adhesin-like protein pga55
J11_C_1d Vs JL24_C_1d	Aradu.PG5TU	A	Aradu.A04:40024415-40034428	0.558234	5.43817	3.28418	photosystem ii cp43 chlorophyll partial
J11_C_1d Vs JL24_C_1d	Aradu.4196P	A	Aradu.A05:3793198-3795221	3.46463	46.7931	3.75552	class ii chitinase
J11_C_1d Vs JL24_C_1d	Aradu.YC8MH	A	Aradu.A05:9434504-9436963	7.04637	83.9517	3.57461	vicilin-like antimicrobial peptides 2-2
J11_C_1d Vs JL24_C_1d	Aradu.F1JZ5	A	Aradu.A05:16470571-16472629	16.4234	138.96	3.08085	hydroxysteroid 11-beta-dehydrogenase 1-like protein
J11_C_1d Vs JL24_C_1d	Aradu.C3HA1	A	Aradu.A05:34715753-34716053	0	13.4296	inf	serine threonine-protein kinase bri1-like 2
J11_C_1d Vs JL24_C_1d	Aradu.D5AUT	A	Aradu.A05:106582134-106593481	2.45299	43.4045	4.14523	pentatricopeptide repeat-containing protein at3g60050-like isoform x2
J11_C_1d Vs JL24_C_1d	Aradu.JL6EF	A	Aradu.A05:107365559-107368461	10.6321	57.1578	2.42652	heat shock protein 83-like
J11_C_1d Vs JL24_C_1d	Aradu.U3F37	A	Aradu.A05:9763004-9763902	6.54443	61.3761	3.22934	plant mud21-2 protein
J11_C_1d Vs JL24_C_1d	Aradu.KTY6M	A	Aradu.A05:9982771-9985315	11.4426	47.4932	2.0533	late embryogenesis abundant
J11_C_1d Vs JL24_C_1d	Aradu.6I4EW	A	Aradu.A05:15035128-15039323	2.2656	16.7923	2.88984	rna polymerase beta subunit
J11_C_1d Vs JL24_C_1d	Aradu.C7AZ0	A	Aradu.A05:15928007-15929327	1.23319	13.753	3.47928	probable protein phosphatase 2c 8
J11_C_1d Vs JL24_C_1d	Aradu.DF9NC	A	Aradu.A05:17483808-17485047	6.51286	39.9242	2.6159	hypothetical protein MTR:0002s0250
J11_C_1d Vs JL24_C_1d	Aradu.56PCA	A	Aradu.A05:69244522-69248810	0	7.89529	inf	protein far1-related sequence 11
J11_C_1d Vs JL24_C_1d	Aradu.DWL7L	A	Aradu.A05:84098085-84100286	1.07177	66.1944	5.94864	probable aquaporin tip-type alpha
J11_C_1d Vs JL24_C_1d	Aradu.B5LWU	A	Aradu.A05:84878009-84887648	0	0.597005	inf	hypothetical protein VITISV:032357
J11_C_1d Vs JL24_C_1d	Aradu.1LZ8T	A	Aradu.A05:105136602-105139135	0.80657	4.84145	2.58557	probable indole-3-acetic acid-amido synthetase
J11_C_1d Vs JL24_C_1d	Aradu.V1798	A	Aradu.A05:106983266-106985441	2.76145	36.1332	3.70983	serine threonine-protein phosphatase 7 long form homolog
J11_C_1d Vs JL24_C_1d	Aradu.ZK8VV	A	Aradu.A06:5706973-5708738	9.97946	79.6431	2.99652	galactinol synthase
J11_C_1d Vs JL24_C_1d	Aradu.SIK94	A	Aradu.A06:7809245-7810014	5.78236	38.1912	2.72351	gata transcription factor 23 -like protein
J11_C_1d Vs JL24_C_1d	Aradu.ZQ8HD	A	Aradu.A06:57621171-57622857	2.68995	120.863	5.48964	embryonic protein dc-8-like
J11_C_1d Vs JL24_C_1d	Aradu.DW191	A	Aradu.A06:62495418-62496936	0	1.10087	inf	nadh-plastoquinone oxidoreductase subunit 2
J11_C_1d Vs JL24_C_1d	Aradu.ZF5BJ	A	Aradu.A06:91579530-91581213	14.386	102.78	2.83682	hypothetical chloroplast rf68
J11_C_1d Vs JL24_C_1d	Aradu.ISR38	A	Aradu.A06:1528169-1528698	0	8.59529	inf	---NA---
J11_C_1d Vs JL24_C_1d	Aradu.YGS80	A	Aradu.A06:1778237-1780113	3.82197	148.959	5.28446	arachin ahy-4
J11_C_1d Vs JL24_C_1d	Aradu.H65EF	A	Aradu.A06:3133177-3134561	0	1.57613	inf	ribonucleoside-diphosphate reductase large subunit
J11_C_1d Vs JL24_C_1d	Aradu.RDQ06	A	Aradu.A06:3709145-3709583	15.9123	89.8034	2.49662	pathogenesis-related protein pr-4-like
J11_C_1d Vs JL24_C_1d	Aradu.P54FB	A	Aradu.A06:4694297-4695899	2.13013	48.6193	4.51251	nad -binding rossmann-fold protein
J11_C_1d Vs JL24_C_1d	Aradu.M5WCG	A	Aradu.A06:8329514-8329901	12.0645	117.05	3.27828	translocator protein homolog
J11_C_1d Vs JL24_C_1d	Aradu.HC115	A	Aradu.A06:11295903-11300129	8.93773	78.9117	3.14226	probable galactinol--sucrose galactosyltransferase 2
J11_C_1d Vs JL24_C_1d	Aradu.A02RY	A	Aradu.A06:12429383-12430925	15.0831	452.837	4.90799	seed maturation protein lea 4
J11_C_1d Vs JL24_C_1d	Aradu.I953D	A	Aradu.A06:14925067-14926964	6.29196	151.308	4.58784	sucrose-binding protein
J11_C_1d Vs JL24_C_1d	Aradu.5YN9Z	A	Aradu.A06:67290481-67294090	0	2.88947	inf	4-coumarate-- ligase 2
J11_C_1d Vs JL24_C_1d	Aradu.I4MAR,Aradu.M0IUH,Aradu.MM4U6	A	Aradu.A06:95750202-95751925	35.4201	250.236	2.82065	ribosomal protein s4
J11_C_1d Vs JL24_C_1d	Aradu.UJ6Z9	A	Aradu.A06:99636586-99638673	5.59812	56.6849	3.33995	aldose reductase-like
J11_C_1d Vs JL24_C_1d	Aradu.TF17Z	A	Aradu.A07:5698994-5701397	0	2.96132	inf	la-related protein 1a
J11_C_1d Vs JL24_C_1d	Aradu.UQE92	A	Aradu.A07:7872108-7873957	61.8927	539.678	3.12426	---NA---
J11_C_1d Vs JL24_C_1d	Aradu.8H6GX	A	Aradu.A07:39776930-39777200	49.6585	357.497	2.84782	metallocarboxypeptidase inhibitor
J11_C_1d Vs JL24_C_1d	Aradu.24LGE	A	Aradu.A07:71033705-71035699	0.59062	9.50073	4.00774	snf1-related protein kinase regulatory subunit gamma-like pv42a
J11_C_1d Vs JL24_C_1d	Aradu.7065G	A	Aradu.A07:64517-66113	1.81167	35.5746	4.29546	polyketide reductase
J11_C_1d Vs JL24_C_1d	Aradu.0J6QE	A	Aradu.A07:13533922-13534591	18.1558	111.409	2.61736	photosystem i p700 apoprotein a1
J11_C_1d Vs JL24_C_1d	Aradu.1FT6I	A	Aradu.A07:13535513-13536380	10.4049	97.2452	3.22436	ribosomal protein s3
J11_C_1d Vs JL24_C_1d	Aradu.CQ62P	A	Aradu.A07:23093745-23101791	7.37801	53.7146	2.86401	cyanate hydratase
J11_C_1d Vs JL24_C_1d	Aradu.7N7HA	A	Aradu.A07:39852726-39853266	57.7344	438.53	2.92517	metallocarboxypeptidase inhibitor
J11_C_1d Vs JL24_C_1d	Aradu.L7CNH	A	Aradu.A07:57016255-57017039	16.0248	438.416	4.77393	late embryogenesis abundant
J11_C_1d Vs JL24_C_1d	Aradu.79WAC,Aradu.TWE0K	A	Aradu.A07:64286291-64290975	2.71149	20.6231	2.9271	ribulose- -bisphosphate carboxylase oxygenase large partial
J11_C_1d Vs JL24_C_1d	Aradu.CPR44	A	Aradu.A08:16207682-16225065	49.3269	363.164	2.88017	tetratricopeptide repeat-like superfamily protein isoform partial
J11_C_1d Vs JL24_C_1d	Aradu.BK8YY	A	Aradu.A08:30918063-30918381	48.0127	320.337	2.7381	wound-responsive family protein
J11_C_1d Vs JL24_C_1d	Aradu.XS7EJ	A	Aradu.A08:48311533-48314172	0	2.14234	inf	bidirectional sugar transporter sweet9-like
J11_C_1d Vs JL24_C_1d	Aradu.8FL49	A	Aradu.A08:26774177-26775283	4.55337	24.9309	2.45293	kiwellin
J11_C_1d Vs JL24_C_1d	Aradu.HX36X	A	Aradu.A08:32778204-32780703	9.58721	390.116	5.34665	seed biotin-containing protein sbp65
J11_C_1d Vs JL24_C_1d	Aradu.BP7BT	A	Aradu.A08:33571753-33575462	0.602377	4.49046	2.89812	disease resistance protein (tir-nbs-lrr class)
J11_C_1d Vs JL24_C_1d	Aradu.440M4	A	Aradu.A08:37377595-37378358	197.905	1110.46	2.48827	defensin-like protein
J11_C_1d Vs JL24_C_1d	Aradu.413LK	A	Aradu.A09:13531291-13534141	1.42861	9.99464	2.80654	photosystem ii protein d2
J11_C_1d Vs JL24_C_1d	Aradu.L5MAG	A	Aradu.A09:42009025-42009987	10.0525	53.2818	2.40609	hypothetical chloroplast rf1
J11_C_1d Vs JL24_C_1d	Aradu.N27YB	A	Aradu.A09:70211294-70214429	13.1284	55.5762	2.08177	gdp-mannose transporter
J11_C_1d Vs JL24_C_1d	Aradu.W51GD	A	Aradu.A09:89255641-89257679	53.4534	217.256	2.02305	basic 7s globulin-like
J11_C_1d Vs JL24_C_1d	Aradu.TC8DF	A	Aradu.A09:100679740-100681879	30.9443	177.906	2.52337	peroxygenase 1-like
J11_C_1d Vs JL24_C_1d	Aradu.2H0R0	A	Aradu.A09:111191610-111193663	6.76941	439.143	6.01952	ara h i
J11_C_1d Vs JL24_C_1d	Aradu.FPC2C	A	Aradu.A09:111268221-111269712	4.45034	110.104	4.62881	late embryogenesis abundant protein d-34-like
J11_C_1d Vs JL24_C_1d	Aradu.P9LQ3	A	Aradu.A09:13167-13594	18.5317	157.63	3.08847	gag protease polyprotein
J11_C_1d Vs JL24_C_1d	Aradu.RER3E	A	Aradu.A09:684377-686714	3.81299	44.5099	3.54513	heat shock
J11_C_1d Vs JL24_C_1d	Aradu.8MU0Q	A	Aradu.A09:5117951-5120558	0	0.972378	inf	---NA---
J11_C_1d Vs JL24_C_1d	Aradu.DZ5MV	A	Aradu.A09:80448428-80448937	474.343	5122.4	3.43282	senescence-associated partial
J11_C_1d Vs JL24_C_1d	Aradu.8G53Y,Aradu.MT2Y0	A	Aradu.A09:97857374-97858588	15.4846	170.962	3.46477	ribosomal protein l2
J11_C_1d Vs JL24_C_1d	Aradu.F3KB2	A	Aradu.A09:120096457-120097436	21.3806	194.428	3.18486	late embryogenesis abundant protein group 9 protein
J11_C_1d Vs JL24_C_1d	Aradu.3A0ZB	A	Aradu.A10:10865446-10867528	30.5641	228.525	2.90244	probable e3 ubiquitin-protein ligase xerico
J11_C_1d Vs JL24_C_1d	Aradu.J7JS6	A	Aradu.A10:11588557-11597567	4.39808	20.1355	2.19479	lanc-like protein gcl1
J11_C_1d Vs JL24_C_1d	Aradu.C7X3Q	A	Aradu.A10:51499762-51504132	0	2.33053	inf	protein far1-related sequence 11
J11_C_1d Vs JL24_C_1d	Aradu.ZF3XL	A	Aradu.A10:99946914-99953759	3.07536	12.695	2.04544	plasma membrane h+-atpase
J11_C_1d Vs JL24_C_1d	Aradu.T9WVT	A	Aradu.A10:912363-915020	9.32863	64.6411	2.79271	secreted protein
J11_C_1d Vs JL24_C_1d	Aradu.HYY79	A	Aradu.A10:2715009-2715354	45.0746	525.902	3.54441	late embryogenesis
J11_C_1d Vs JL24_C_1d	Aradu.WHM45	A	Aradu.A10:2715392-2715864	18.4154	273.553	3.89283	late embryogenesis abundant protein group 3 protein
J11_C_1d Vs JL24_C_1d	Aradu.D8WVG	A	Aradu.A10:4724996-4728532	12.2952	59.9362	2.28533	proline iminopeptidase
J11_C_1d Vs JL24_C_1d	Aradu.JK7IR,Aradu.NW8ML	A	Aradu.A10:15976405-15979129	54.3574	338.621	2.63912	metal transporter nramp5
J11_C_1d Vs JL24_C_1d	Aradu.ZY9RD	A	Aradu.A10:51245059-51245218	22605	212908	3.23552	hypothetical protein MTR:0055s0130
J11_C_1d Vs JL24_C_1d	Aradu.Q0UXC	A	Aradu.A10:51245294-51245928	332.002	2298.54	2.79146	senescence-associated protein
J11_C_1d Vs JL24_C_1d	Aradu.ZC0QI	A	Aradu.A10:54456725-54468094	134.998	1369.83	3.34299	senescence-associated protein
J11_C_1d Vs JL24_C_1d	Aradu.MT561	A	Aradu.A10:54468220-54481379	137.183	902.883	2.71843	senescence-associated protein
J11_C_1d Vs JL24_C_1d	Aradu.UGD4H	A	Aradu.A10:54490150-54491409	204.519	1363.03	2.73651	senescence-associated protein
J11_C_1d Vs JL24_C_1d	Aradu.ZME2I	A	Aradu.A10:109178096-109179912	0	0.793906	inf	Hypothetical protein glysoja:005300
J11_C_2d Vs J11_I_2d	Aradu.SS6EF	A	Adur868_2:37343-37988	0	107.737	inf	transcription factor tga2-like
J11_C_2d Vs J11_I_2d	Aradu.WIC61	A	Adur868_2:108535-110038	0	109.433	inf	transcription factor tga2-like
J11_C_2d Vs J11_I_2d	Aradu.WXM55	A	Aradu.A01:33595196-33598282	0	232.821	inf	expansin-like b1
J11_C_2d Vs J11_I_2d	Aradu.0QC7R	A	Aradu.A01:19877662-19879820	0	116.471	inf	expansin-like b1
J11_C_2d Vs J11_I_2d	Aradu.I8P7S	A	Aradu.A02:86326995-86328782	0	8.4721	inf	pectinesterase 2-like
J11_C_2d Vs J11_I_2d	Aradu.6S4B3	A	Aradu.A02:4404985-4405671	0	33.3377	inf	permease transmembrane protein
J11_C_2d Vs J11_I_2d	Aradu.U07GC	A	Aradu.A03:12893423-12895740	0	10.5653	inf	e3 ubiquitin-protein ligase pub24-like
J11_C_2d Vs J11_I_2d	Aradu.J8XT5	A	Aradu.A03:117161786-117161993	0	500.115	inf	hypothetical protein glysoja:034553
J11_C_2d Vs J11_I_2d	Aradu.U8NZD	A	Aradu.A03:6655406-6657355	0	16.6452	inf	lignin-forming anionic peroxidase
J11_C_2d Vs J11_I_2d	Aradu.1D7KB	A	Aradu.A03:13768142-13770748	0	9.0636	inf	s-type anion channel slah1-like
J11_C_2d Vs J11_I_2d	Aradu.B1C6F	A	Aradu.A03:104870720-104871595	0	25.2588	inf	probable wrky transcription factor 75
J11_C_2d Vs J11_I_2d	Aradu.V2WMY	A	Aradu.A04:119545730-119546663	0	671.928	inf	germination family protein
J11_C_2d Vs J11_I_2d	Aradu.SUI8C	A	Aradu.A05:4375443-4376572	0	915.464	inf	rhodanese-related sulfurtransferase
J11_C_2d Vs J11_I_2d	Aradu.WTS4M	A	Aradu.A05:84858197-84861158	0	1217.22	inf	miraculin
J11_C_2d Vs J11_I_2d	Aradu.IV83Q	A	Aradu.A08:25833896-25835288	0	257.43	inf	transcription factor tga2-like
J11_C_2d Vs J11_I_2d	Aradu.UW6L7	A	Aradu.A10:102535879-102536365	0	104.547	inf	udp-glycosyltransferase 83a1-like
J11_C_2d Vs J11_I_2d	Aradu.52T97	A	Aradu.A10:102537334-102538156	0	135.883	inf	udp-glycosyltransferase 83a1
J11_C_2d Vs J11_I_2d	Aradu.RW4KA	A	Aradu.A10:109124519-109125889	0	54.2379	inf	caffeic acid o-methyltransferase
J11_C_2d Vs JL24_C_2d	Aradu.T2T8X	A	Adur2969:7271-8993	0	4.6191	inf	ubiquitin-specific protease 8
J11_C_2d Vs JL24_C_2d	Aradu.SS6EF	A	Adur868_2:37343-37988	0	18.1162	inf	transcription factor tga2-like
J11_C_2d Vs JL24_C_2d	Aradu.WIC61	A	Adur868_2:108535-110038	0	19.1618	inf	transcription factor tga2-like
J11_C_2d Vs JL24_C_2d	Aradu.PG2U7	A	Aradu.A01:2990698-2992278	2.44142	238.261	6.60868	resveratrol synthase
J11_C_2d Vs JL24_C_2d	Aradu.8WS4M	A	Aradu.A01:96105758-96117045	25.1655	473.086	4.23258	pathogenesis-related protein class partial
J11_C_2d Vs JL24_C_2d	Aradu.KI3UZ	A	Aradu.A01:96132310-96133187	9.01515	241.386	4.74285	pathogenesis-related protein class partial
J11_C_2d Vs JL24_C_2d	Aradu.02RSN	A	Aradu.A01:96139018-96144987	10.8884	136.817	3.65139	pathogenesis-related protein sth-2
J11_C_2d Vs JL24_C_2d	Aradu.Q7212	A	Aradu.A01:8277918-8278275	0	9.95119	inf	isoflavone reductase homolog
J11_C_2d Vs JL24_C_2d	Aradu.82DSF	A	Aradu.A01:90290910-90294779	3.18842	314.657	6.6248	cytokinin dehydrogenase 3-like
J11_C_2d Vs JL24_C_2d	Aradu.ZH6BL	A	Aradu.A01:94938868-94939736	45.0305	639.488	3.82794	pathogenesis-related protein class 10
J11_C_2d Vs JL24_C_2d	Aradu.CHQ37	A	Aradu.A01:94942302-94943162	14.4841	741.334	5.67758	pathogenesis-related protein class partial
J11_C_2d Vs JL24_C_2d	Aradu.0J3SA	A	Aradu.A01:94983951-94984803	12.4638	507.08	5.34639	pathogenesis-related protein class partial
J11_C_2d Vs JL24_C_2d	Aradu.0X3DX	A	Aradu.A01:94992782-94993592	3.81979	374.572	6.61561	pathogenesis-related protein class 10
J11_C_2d Vs JL24_C_2d	Aradu.X9GQ3	A	Aradu.A01:102122127-102123302	9.87586	229.175	4.5364	early nodulin-93
J11_C_2d Vs JL24_C_2d	Aradu.1W5FD	A	Aradu.A02:7550917-7554786	0	4.30032	inf	bon1-associated-like protein
J11_C_2d Vs JL24_C_2d	Aradu.W97EL	A	Aradu.A02:71884715-71889781	3.25568	56.6545	4.12116	alcohol dehydrogenase-like
J11_C_2d Vs JL24_C_2d	Aradu.SIK9X	A	Aradu.A02:82348769-82352646	3.22625	42.1609	3.70797	pyruvate decarboxylase 1
J11_C_2d Vs JL24_C_2d	Aradu.I8P7S	A	Aradu.A02:86326995-86328782	0	11.9994	inf	pectinesterase 2-like
J11_C_2d Vs JL24_C_2d	Aradu.46T7Q	A	Aradu.A02:7262605-7264042	0	126.326	inf	nad -binding rossmann-fold protein
J11_C_2d Vs JL24_C_2d	Aradu.U07GC	A	Aradu.A03:12893423-12895740	0	5.86406	inf	e3 ubiquitin-protein ligase pub24-like
J11_C_2d Vs JL24_C_2d	Aradu.J8XT5	A	Aradu.A03:117161786-117161993	0	292.456	inf	hypothetical protein glysoja:034553
J11_C_2d Vs JL24_C_2d	Aradu.J1PHS	A	Aradu.A03:123440081-123443886	2.03846	73.8795	5.17962	probable 1-deoxy-d-xylulose-5-phosphate synthase chloroplastic
J11_C_2d Vs JL24_C_2d	Aradu.1R2ZD	A	Aradu.A03:126770319-126771702	0	3.63099	inf	hypothetical protein MTR:4g082590
J11_C_2d Vs JL24_C_2d	Aradu.BS3D3	A	Aradu.A03:134653402-134656886	0	3.06724	inf	macpf domain-containing protein cad1
J11_C_2d Vs JL24_C_2d	Aradu.B7Z5E	A	Aradu.A03:1525279-1531126	2.28328	79.9995	5.13081	4-hydroxy-3-methylbut-2-en-1-yl diphosphate chloroplastic
J11_C_2d Vs JL24_C_2d	Aradu.9IJ7G	A	Aradu.A03:3938094-3953620	2.04509	93.881	5.5206	retrotransposon unclassified
J11_C_2d Vs JL24_C_2d	Aradu.U8NZD	A	Aradu.A03:6655406-6657355	0	38.9717	inf	lignin-forming anionic peroxidase
J11_C_2d Vs JL24_C_2d	Aradu.D47ZF	A	Aradu.A03:49631235-49632456	0	2.54996	inf	---NA---
J11_C_2d Vs JL24_C_2d	Aradu.B1C6F	A	Aradu.A03:104870720-104871595	0	15.0006	inf	probable wrky transcription factor 75
J11_C_2d Vs JL24_C_2d	Aradu.YFQ3P	A	Aradu.A03:110319904-110321231	2.08324	116.686	5.80766	nac-like transcription factor
J11_C_2d Vs JL24_C_2d	Aradu.B9597	A	Aradu.A03:130073940-130080687	2.94815	219.509	6.21833	polygalacturonase-inhibiting protein precursor
J11_C_2d Vs JL24_C_2d	Aradu.IWK4F	A	Aradu.A04:4105100-4106378	10.6147	129.837	3.61257	extracellular dermal glycoprotein
J11_C_2d Vs JL24_C_2d	Aradu.I8PKM	A	Aradu.A04:9962089-9964478	0	1.70901	inf	6b-interacting protein 2
J11_C_2d Vs JL24_C_2d	Aradu.LJ1CG	A	Aradu.A04:10611771-10613231	0	6.99915	inf	resveratrol synthase
J11_C_2d Vs JL24_C_2d	Aradu.6G9IX	A	Aradu.A04:32754198-32755508	0	1.3564	inf	---NA---
J11_C_2d Vs JL24_C_2d	Aradu.06CED	A	Aradu.A04:77932954-77936737	0	1.29389	inf	replication factor-a carboxy-terminal domain protein
J11_C_2d Vs JL24_C_2d	Aradu.R8J0X	A	Aradu.A04:78744009-78746391	0	22.5589	inf	probable serine threonine-protein kinase nak
J11_C_2d Vs JL24_C_2d	Aradu.2W676	A	Aradu.A04:100934176-100936232	0	18.4703	inf	cationic peroxidase 1-like
J11_C_2d Vs JL24_C_2d	Aradu.CCC04	A	Aradu.A04:100951152-100953792	0	2.32116	inf	cationic peroxidase 1-like
J11_C_2d Vs JL24_C_2d	Aradu.JD2JG	A	Aradu.A04:101073192-101074024	0	6.02194	inf	---NA---
J11_C_2d Vs JL24_C_2d	Aradu.ZU011	A	Aradu.A04:4776902-4780791	0	1.43347	inf	f-box plant-like
J11_C_2d Vs JL24_C_2d	Aradu.VSA8A	A	Aradu.A04:4841815-4843992	3.18379	45.7041	3.84351	wrky transcription factor 6
J11_C_2d Vs JL24_C_2d	Aradu.V2WMY	A	Aradu.A04:119545730-119546663	0	16.5126	inf	germination family protein
J11_C_2d Vs JL24_C_2d	Aradu.C3HA1	A	Aradu.A05:34715753-34716053	0	13.3201	inf	serine threonine-protein kinase bri1-like 2
J11_C_2d Vs JL24_C_2d	Aradu.AK4C6	A	Aradu.A05:3867471-3870207	21.1498	167.041	2.98148	transmembrane amino acid transporter family protein
J11_C_2d Vs JL24_C_2d	Aradu.SUI8C	A	Aradu.A05:4375443-4376572	0	62.3426	inf	rhodanese-related sulfurtransferase
J11_C_2d Vs JL24_C_2d	Aradu.IJ2A2	A	Aradu.A05:6228065-6229010	0	30.0482	inf	---NA---
J11_C_2d Vs JL24_C_2d	Aradu.BPZ0W	A	Aradu.A05:65675578-65677653	0	5.58149	inf	n-alpha-acetyltransferase auxiliary subunit-like
J11_C_2d Vs JL24_C_2d	Aradu.WTS4M	A	Aradu.A05:84858197-84861158	0	20.3253	inf	miraculin
J11_C_2d Vs JL24_C_2d	Aradu.ZV9U0	A	Aradu.A05:84906229-84913286	3.40583	41.871	3.61987	miraculin
J11_C_2d Vs JL24_C_2d	Aradu.H8KNJ	A	Aradu.A05:87046983-87052725	1.96588	49.0685	4.64155	tetraketide alpha-pyrone reductase 1-like
J11_C_2d Vs JL24_C_2d	Aradu.4ET7S	A	Aradu.A05:109771616-109776017	0	1.48539	inf	replication factor-a carboxy-terminal domain protein
J11_C_2d Vs JL24_C_2d	Aradu.FB2F2	A	Aradu.A06:4986452-4992387	0.580798	34.2312	5.88113	respiratory burst oxidase-like protein
J11_C_2d Vs JL24_C_2d	Aradu.H65EF	A	Aradu.A06:3133177-3134561	0	2.79744	inf	ribonucleoside-diphosphate reductase large subunit
J11_C_2d Vs JL24_C_2d	Aradu.CM6S6	A	Aradu.A06:3394280-3395819	0	1.73535	inf	myb-related protein myb4-like
J11_C_2d Vs JL24_C_2d	Aradu.N2X0I	A	Aradu.A06:85299224-85301044	3.71532	93.5761	4.65458	peroxidase 44
J11_C_2d Vs JL24_C_2d	Aradu.XM2MR	A	Aradu.A06:101837476-101840074	2.70841	73.0575	4.75351	mutant stearoyl-acp desaturase c
J11_C_2d Vs JL24_C_2d	Aradu.A24RB	A	Aradu.A07:8878977-8879652	6.10344	154.825	4.66488	abscisic acid receptor pyl4-like
J11_C_2d Vs JL24_C_2d	Aradu.K3ZSF	A	Aradu.A07:17973617-17975772	9.39707	543.187	5.85309	expansin-a8-like precursor
J11_C_2d Vs JL24_C_2d	Aradu.94SUA	A	Aradu.A07:75849892-75857421	3.83368	113.769	4.89123	ppr containing
J11_C_2d Vs JL24_C_2d	Aradu.TRR88	A	Aradu.A07:78566447-78570545	0	1.14606	inf	monoterpene synthase
J11_C_2d Vs JL24_C_2d	Aradu.H1YN5	A	Aradu.A07:23227589-23230992	16.6499	138.253	3.05372	vacuolar amino acid transporter 1-like
J11_C_2d Vs JL24_C_2d	Aradu.V7KPZ	A	Aradu.A08:13234596-13243337	5.34294	97.6165	4.19142	protein exordium-like
J11_C_2d Vs JL24_C_2d	Aradu.K0U58	A	Aradu.A08:32376064-32376914	0	18.1284	inf	---NA---
J11_C_2d Vs JL24_C_2d	Aradu.UXN6T	A	Aradu.A08:46083445-46085088	1.83131	64.3735	5.13552	nac domain-containing protein 2
J11_C_2d Vs JL24_C_2d	Aradu.IV83Q	A	Aradu.A08:25833896-25835288	0	53.5725	inf	transcription factor tga2-like
J11_C_2d Vs JL24_C_2d	Aradu.A6XGF	A	Aradu.A08:40225160-40230052	5.32978	180.719	5.08353	homogentisate phytyltransferase chloroplastic isoform x1
J11_C_2d Vs JL24_C_2d	Aradu.X7LBF	A	Aradu.A09:17691981-17693153	0	2.39777	inf	myb transcription factor
J11_C_2d Vs JL24_C_2d	Aradu.Q9E1W	A	Aradu.A09:111284936-111286758	0	4.22292	inf	geraniol 8-hydroxylase-like
J11_C_2d Vs JL24_C_2d	Aradu.DN10D	A	Aradu.A09:6682062-6686606	0	1.4209	inf	calmodulin-binding family protein
J11_C_2d Vs JL24_C_2d	Aradu.V6MKI	A	Aradu.A09:105994877-106000165	14.5876	231.405	3.9876	pyruvate cytosolic isozyme-like
J11_C_2d Vs JL24_C_2d	Aradu.KP1RG	A	Aradu.A10:47855344-47856111	0	4.74062	inf	ubiquitin-conjugating enzyme e2 20-like
J11_C_2d Vs JL24_C_2d	Aradu.UW6L7	A	Aradu.A10:102535879-102536365	0	6.85831	inf	udp-glycosyltransferase 83a1-like
J11_C_2d Vs JL24_C_2d	Aradu.52T97	A	Aradu.A10:102537334-102538156	0	11.1151	inf	udp-glycosyltransferase 83a1
J11_C_2d Vs JL24_C_2d	Aradu.QX9N9	A	Aradu.A10:5425737-5429487	6.04321	75.5378	3.64381	riboflavin biosynthesis protein chloroplastic
J11_C_2d Vs JL24_C_2d	Aradu.RW4KA	A	Aradu.A10:109124519-109125889	0	15.3055	inf	caffeic acid o-methyltransferase
J11_C_3d Vs J11_I_3d	Aradu.PG2U7	A	Aradu.A01:2990698-2992278	2.50584	267.075	6.73581	resveratrol synthase
J11_C_3d Vs J11_I_3d	Aradu.SCK30	A	Aradu.A01:4671215-4676012	0	1.21932	inf	chaperonin-like protein isoform 2
J11_C_3d Vs J11_I_3d	Aradu.45WUM	A	Aradu.A01:7617728-7618968	0	4.5136	inf	probable glutathione s-transferase para-like
J11_C_3d Vs J11_I_3d	Aradu.8WS4M	A	Aradu.A01:96105758-96117045	22.0172	926.401	5.39493	pathogenesis-related protein class partial
J11_C_3d Vs J11_I_3d	Aradu.KI3UZ	A	Aradu.A01:96132310-96133187	5.41475	418.451	6.27202	pathogenesis-related protein class partial
J11_C_3d Vs J11_I_3d	Aradu.02RSN	A	Aradu.A01:96139018-96144987	10.2041	331.34	5.0211	pathogenesis-related protein sth-2
J11_C_3d Vs J11_I_3d	Aradu.B80WC	A	Aradu.A01:100506496-100520886	1.02374	7.18176	2.81048	abc transporter b family member 21
J11_C_3d Vs J11_I_3d	Aradu.019PN	A	Aradu.A01:100541978-100545859	7.38377	31.7061	2.10233	prolycopene chloroplastic isoform x1
J11_C_3d Vs J11_I_3d	Aradu.V9VEN	A	Aradu.A01:103674327-103679698	1.59319	12.8051	3.00673	phospholipid-transporting atpase 9
J11_C_3d Vs J11_I_3d	Aradu.Z67WQ	A	Aradu.A01:3360087-3364179	0	0.659876	inf	zinc finger ccch domain-containing protein 18-like isoform x2
J11_C_3d Vs J11_I_3d	Aradu.3L8EK	A	Aradu.A01:8287050-8288433	1.0678	45.381	5.40938	isoflavone reductase homolog
J11_C_3d Vs J11_I_3d	Aradu.N5R7X	A	Aradu.A01:16240482-16242896	1.16041	15.6875	3.7569	isoflavone 2 -hydroxylase
J11_C_3d Vs J11_I_3d	Aradu.82DSF	A	Aradu.A01:90290910-90294779	4.40732	44.8857	3.34828	cytokinin dehydrogenase 3-like
J11_C_3d Vs J11_I_3d	Aradu.9V11P	A	Aradu.A01:94219932-94221470	10.4332	61.4448	2.55811	blue copper
J11_C_3d Vs J11_I_3d	Aradu.ZH6BL	A	Aradu.A01:94938868-94939736	25.2385	939.057	5.21751	pathogenesis-related protein class 10
J11_C_3d Vs J11_I_3d	Aradu.CHQ37	A	Aradu.A01:94942302-94943162	14.0746	1572.07	6.80343	pathogenesis-related protein class partial
J11_C_3d Vs J11_I_3d	Aradu.0J3SA	A	Aradu.A01:94983951-94984803	11.4447	1161.89	6.66565	pathogenesis-related protein class partial
J11_C_3d Vs J11_I_3d	Aradu.0X3DX	A	Aradu.A01:94992782-94993592	3.21348	384.372	6.90222	pathogenesis-related protein class 10
J11_C_3d Vs J11_I_3d	Aradu.JM7T7	A	Aradu.A01:102945673-102948926	0	1.06935	inf	feruloyl ortho-hydroxylase 1-like
J11_C_3d Vs J11_I_3d	Aradu.F3GB1	A	Aradu.A02:79092782-79100351	0	0.917727	inf	laccase-7-like
J11_C_3d Vs J11_I_3d	Aradu.D14Q2	A	Aradu.A02:93429903-93439608	3.53007	20.6802	2.55048	allergen pru
J11_C_3d Vs J11_I_3d	Aradu.FEK42	A	Aradu.A02:5070320-5082785	0	2.37785	inf	retrotransposon ty3-gypsy subclass
J11_C_3d Vs J11_I_3d	Aradu.BP38Y	A	Aradu.A02:81781349-81793767	1.70136	52.2508	4.94069	retrovirus-related pol polyprotein from transposon tnt 1- partial
J11_C_3d Vs J11_I_3d	Aradu.V6U4I	A	Aradu.A02:83811696-83817344	1.48199	34.0955	4.52398	wrky transcription factor 33
J11_C_3d Vs J11_I_3d	Aradu.56ZRQ	A	Aradu.A03:999091-1000886	12.2851	58.6088	2.25421	protein fam98b-like
J11_C_3d Vs J11_I_3d	Aradu.GF4WK	A	Aradu.A03:2823454-2824713	30.669	200.511	2.70883	tropinone reductase homolog at1g07440-like
J11_C_3d Vs J11_I_3d	Aradu.P3C2S	A	Aradu.A03:4579413-4617943	1.26167	11.6693	3.20931	retrovirus-related pol polyprotein from transposon tnt 1- partial
J11_C_3d Vs J11_I_3d	Aradu.U07GC	A	Aradu.A03:12893423-12895740	0	1.24374	inf	e3 ubiquitin-protein ligase pub24-like
J11_C_3d Vs J11_I_3d	Aradu.25598	A	Aradu.A03:116601165-116603347	14.0308	59.0301	2.07286	probable 2-oxoglutarate fe -dependent dioxygenase
J11_C_3d Vs J11_I_3d	Aradu.J1PHS	A	Aradu.A03:123440081-123443886	1.90205	30.4552	4.00106	probable 1-deoxy-d-xylulose-5-phosphate synthase chloroplastic
J11_C_3d Vs J11_I_3d	Aradu.1R2ZD	A	Aradu.A03:126770319-126771702	0	2.18637	inf	hypothetical protein MTR:4g082590
J11_C_3d Vs J11_I_3d	Aradu.D9WZF	A	Aradu.A03:129411062-129415578	2.96417	17.0179	2.52135	alternative oxidase
J11_C_3d Vs J11_I_3d	Aradu.2F2TZ	A	Aradu.A03:132600405-132601985	0	1.52345	inf	nipa-like protein
J11_C_3d Vs J11_I_3d	Aradu.V4NFM	A	Aradu.A03:134501936-134519770	6.63081	29.4573	2.15137	tau class glutathione s-transferase
J11_C_3d Vs J11_I_3d	Aradu.BS3D3	A	Aradu.A03:134653402-134656886	0	0.65042	inf	macpf domain-containing protein cad1
J11_C_3d Vs J11_I_3d	Aradu.B7Z5E	A	Aradu.A03:1525279-1531126	2.46561	26.367	3.41872	4-hydroxy-3-methylbut-2-en-1-yl diphosphate chloroplastic
J11_C_3d Vs J11_I_3d	Aradu.9IJ7G	A	Aradu.A03:3938094-3953620	2.71924	26.3372	3.27583	retrotransposon unclassified
J11_C_3d Vs J11_I_3d	Aradu.B1C6F	A	Aradu.A03:104870720-104871595	0	4.33238	inf	probable wrky transcription factor 75
J11_C_3d Vs J11_I_3d	Aradu.YFQ3P	A	Aradu.A03:110319904-110321231	3.56258	39.1042	3.45633	nac-like transcription factor
J11_C_3d Vs J11_I_3d	Aradu.Y6TV9	A	Aradu.A03:119966148-119967444	2.80767	127.666	5.50685	isoflavone 4 -o-methyltransferase
J11_C_3d Vs J11_I_3d	Aradu.Y1LYG	A	Aradu.A03:124434452-124440137	7.11985	43.5524	2.61283	probable nucleoredoxin 1
J11_C_3d Vs J11_I_3d	Aradu.CI6AA	A	Aradu.A03:128484389-128485362	50.8972	499.944	3.29611	basic blue protein
J11_C_3d Vs J11_I_3d	Aradu.K3RPT	A	Aradu.A03:130379842-130381420	2.4877	17.092	2.78044	reticuline oxidase-like protein
J11_C_3d Vs J11_I_3d	Aradu.L1VNA	A	Aradu.A03:133974131-133981114	3.33645	16.0483	2.26603	acyl-activating enzyme peroxisomal
J11_C_3d Vs J11_I_3d	Aradu.MN6GR	A	Aradu.A04:307764-309654	9.66293	40.355	2.06222	d-3-phosphoglycerate chloroplastic-like
J11_C_3d Vs J11_I_3d	Aradu.51F84	A	Aradu.A04:1877891-1879665	1.18508	125.361	6.72496	resveratrol synthase
J11_C_3d Vs J11_I_3d	Aradu.6Q29H	A	Aradu.A04:2058170-2059813	0	8.49396	inf	cysteine proteinase inhibitor
J11_C_3d Vs J11_I_3d	Aradu.VDD1W	A	Aradu.A04:9833295-9843589	0	0.547285	inf	wall-associated receptor kinase-like 9
J11_C_3d Vs J11_I_3d	Aradu.537VV	A	Aradu.A04:10560817-10562728	0	5.15181	inf	resveratrol synthase
J11_C_3d Vs J11_I_3d	Aradu.LJ1CG	A	Aradu.A04:10611771-10613231	0	2.42577	inf	resveratrol synthase
J11_C_3d Vs J11_I_3d	Aradu.H7DF4	A	Aradu.A04:10846458-10848377	0	32.9268	inf	resveratrol synthase
J11_C_3d Vs J11_I_3d	Aradu.2TG90	A	Aradu.A04:75151502-75152379	90.8775	379.723	2.06295	glutathione s-transferase
J11_C_3d Vs J11_I_3d	Aradu.E4QWS	A	Aradu.A04:112943363-112944559	0	1.65316	inf	type receptor kinase
J11_C_3d Vs J11_I_3d	Aradu.39G9P	A	Aradu.A04:119038401-119047441	2.7804	15.1918	2.44993	phenolic glucoside malonyltransferase 1-like
J11_C_3d Vs J11_I_3d	Aradu.8E3JX	A	Aradu.A04:119838598-119840979	0	5.71901	inf	isoflavone o- partial
J11_C_3d Vs J11_I_3d	Aradu.80WA5	A	Aradu.A04:14931292-14932203	5.45502	177.206	5.0217	disease-resistance response protein
J11_C_3d Vs J11_I_3d	Aradu.9G6FH	A	Aradu.A04:90873551-90879241	64.3724	288.57	2.16441	calcium exchanger
J11_C_3d Vs J11_I_3d	Aradu.8LX7K	A	Aradu.A04:114953363-114957764	7.33938	50.7841	2.79065	udp-glycosyltransferase 74e1-like
J11_C_3d Vs J11_I_3d	Aradu.ZC28Q	A	Aradu.A04:121220237-121251160	15.5833	110.149	2.82139	retrovirus-related pol polyprotein from transposon tnt 1- partial
J11_C_3d Vs J11_I_3d	Aradu.4196P	A	Aradu.A05:3793198-3795221	7.90315	502.812	5.99145	class ii chitinase
J11_C_3d Vs J11_I_3d	Aradu.H1NDR	A	Aradu.A05:7196543-7197618	0	32.688	inf	---NA---
J11_C_3d Vs J11_I_3d	Aradu.0A8NK	A	Aradu.A05:10223105-10227504	2.85898	22.0628	2.94804	isoflavone reductase-like protein
J11_C_3d Vs J11_I_3d	Aradu.UG385	A	Aradu.A05:10248526-10259596	0.336074	36.8258	6.77579	isoflavone reductase
J11_C_3d Vs J11_I_3d	Aradu.01T4M	A	Aradu.A05:88822841-88826057	0	1.23576	inf	inositol oxygenase 2
J11_C_3d Vs J11_I_3d	Aradu.NV7IN	A	Aradu.A05:8722867-8728015	2.16727	10.9033	2.33082	biosynthetic arginine decarboxylase
J11_C_3d Vs J11_I_3d	Aradu.U8TGW	A	Aradu.A05:9005069-9007455	1.46177	18.8458	3.68846	lysm domain receptor-like kinase 4
J11_C_3d Vs J11_I_3d	Aradu.ZV9U0	A	Aradu.A05:84906229-84913286	2.84378	27.7866	3.28851	miraculin
J11_C_3d Vs J11_I_3d	Aradu.VI8FD	A	Aradu.A05:96911888-96914275	0	1.83509	inf	u-box domain-containing protein 21-like
J11_C_3d Vs J11_I_3d	Aradu.61HSA	A	Aradu.A05:108995026-108998528	2.76209	14.0526	2.34701	glucan -beta-glucosidase
J11_C_3d Vs J11_I_3d	Aradu.9Y87U	A	Aradu.A06:3633788-3634094	0	36.886	inf	hypothetical protein glysoja:035589
J11_C_3d Vs J11_I_3d	Aradu.NH8IF	A	Aradu.A06:4341067-4345512	4.02776	18.8696	2.22802	dehydroquinate dehydratase shikimate dehydrogenase isoform 1
J11_C_3d Vs J11_I_3d	Aradu.5P7M7	A	Aradu.A06:9742496-9746614	0	0.600487	inf	alpha-xylosidase 2
J11_C_3d Vs J11_I_3d	Aradu.E740H	A	Aradu.A06:10984464-10984921	0	5.07306	inf	heat stress transcription factor b-3
J11_C_3d Vs J11_I_3d	Aradu.64LXI	A	Aradu.A06:82682584-82685413	1.84862	36.1365	4.28893	dihydrofolate reductase-like
J11_C_3d Vs J11_I_3d	Aradu.RDQ06	A	Aradu.A06:3709145-3709583	17.5347	577.219	5.04083	pathogenesis-related protein pr-4-like
J11_C_3d Vs J11_I_3d	Aradu.P54FB	A	Aradu.A06:4694297-4695899	15.0638	81.5839	2.4372	nad -binding rossmann-fold protein
J11_C_3d Vs J11_I_3d	Aradu.S7YD6	A	Aradu.A06:99741610-99744901	4.41266	22.1425	2.3271	probable wrky transcription factor 33-like
J11_C_3d Vs J11_I_3d	Aradu.80TED	A	Aradu.A06:110329014-110330866	2.87559	117.992	5.35869	3-oxo-delta( )-steroid 5-beta-reductase-like protein
J11_C_3d Vs J11_I_3d	Aradu.LI3DS	A	Aradu.A06:110337542-110339042	4.32794	160.755	5.21504	3-oxo-delta( )-steroid 5-beta-reductase-like protein
J11_C_3d Vs J11_I_3d	Aradu.K3ZSF	A	Aradu.A07:17973617-17975772	12.7632	98.4612	2.94756	expansin-a8-like precursor
J11_C_3d Vs J11_I_3d	Aradu.P6RI2	A	Aradu.A07:19397296-19399177	0	2.15063	inf	orcinol o-methyltransferase
J11_C_3d Vs J11_I_3d	Aradu.1AZ9I	A	Aradu.A07:34439818-34442087	6.81622	51.8752	2.928	cysteine-rich tm module stress tolerance protein
J11_C_3d Vs J11_I_3d	Aradu.PP8TF	A	Aradu.A07:61855481-61861225	15.9879	69.2141	2.11408	phospho-2-dehydro-3-deoxyheptonate aldolase chloroplastic-like
J11_C_3d Vs J11_I_3d	Aradu.7065G	A	Aradu.A07:64517-66113	5.69833	240.36	5.39851	polyketide reductase
J11_C_3d Vs J11_I_3d	Aradu.IU1HH	A	Aradu.A07:539164-543683	0.948525	6.49444	2.77545	transmembrane 9 superfamily member 4-phenylalanine-ammonia-lyase-PAL
J11_C_3d Vs J11_I_3d	Aradu.LHB41	A	Aradu.A07:6733483-6734861	5.46226	113.283	4.37428	---NA---
J11_C_3d Vs J11_I_3d	Aradu.9Q15V	A	Aradu.A07:19003250-19006922	0	1.70759	inf	cationic peroxidase 1-like
J11_C_3d Vs J11_I_3d	Aradu.H1YN5	A	Aradu.A07:23227589-23230992	8.64639	166.224	4.26488	vacuolar amino acid transporter 1-like
J11_C_3d Vs J11_I_3d	Aradu.Y5G1G	A	Aradu.A07:61352201-61354753	5.92923	35.449	2.57983	udp-glucosyltransferase family protein
J11_C_3d Vs J11_I_3d	Aradu.0NY83	A	Aradu.A08:16651623-16654530	4.82308	38.6721	3.00327	eukaryotic initiation factor 4a-1
J11_C_3d Vs J11_I_3d	Aradu.TW1EN	A	Aradu.A08:23489739-23490921	1.68677	43.7612	4.69731	endochitinase pr4-like
J11_C_3d Vs J11_I_3d	Aradu.YB9HI	A	Aradu.A08:24427427-24429547	0	1.18929	inf	carrier protein mitochondrial-like
J11_C_3d Vs J11_I_3d	Aradu.EF2HR	A	Aradu.A08:25098600-25100264	12.8329	62.7315	2.28934	expansin-a4
J11_C_3d Vs J11_I_3d	Aradu.440M4	A	Aradu.A08:37377595-37378358	215.964	4150.73	4.26451	defensin-like protein
J11_C_3d Vs J11_I_3d	Aradu.CK6H7	A	Aradu.A08:37397542-37398374	332.945	1757.17	2.3999	defensin
J11_C_3d Vs J11_I_3d	Aradu.J4KU5	A	Aradu.A08:37795942-37799739	6.91181	34.4905	2.31906	mate efflux family protein alf5-like
J11_C_3d Vs J11_I_3d	Aradu.A6XGF	A	Aradu.A08:40225160-40230052	5.43723	69.1176	3.66811	homogentisate phytyltransferase chloroplastic isoform x1
J11_C_3d Vs J11_I_3d	Aradu.JL25Y	A	Aradu.A08:47830840-47832986	1.39404	17.9676	3.68805	ethylene-responsive transcription factor erf113-like
J11_C_3d Vs J11_I_3d	Aradu.W51GD	A	Aradu.A09:89255641-89257679	58.4819	669.3	3.51659	basic 7s globulin-like
J11_C_3d Vs J11_I_3d	Aradu.R82XA	A	Aradu.A09:112922021-112925246	4.33294	27.9524	2.68955	cyclase family protein isoform 1
J11_C_3d Vs J11_I_3d	Aradu.HR1QJ	A	Aradu.A09:116113962-116125572	23.2917	113.224	2.28129	chalcone isomerase
J11_C_3d Vs J11_I_3d	Aradu.DN10D	A	Aradu.A09:6682062-6686606	0	2.24857	inf	calmodulin-binding family protein
J11_C_3d Vs J11_I_3d	Aradu.6NU8A	A	Aradu.A09:102541583-102548709	15.1907	67.661	2.15514	glutathione cytosolic
J11_C_3d Vs J11_I_3d	Aradu.T56CX	A	Aradu.A09:102714517-102715968	13.3757	231.427	4.11287	intracellular chloride channel
J11_C_3d Vs J11_I_3d	Aradu.CNF9F	A	Aradu.A09:102726862-102728357	6.90463	121.308	4.13496	intracellular chloride channel
J11_C_3d Vs J11_I_3d	Aradu.U78VM	A	Aradu.A09:112472126-112474601	20.564	108.109	2.39429	leucine-rich repeat family protein
J11_C_3d Vs J11_I_3d	Aradu.F6C6R	A	Aradu.A10:5116549-5130862	1.86386	12.9719	2.79902	probable cinnamyl alcohol dehydrogenase 1
J11_C_3d Vs J11_I_3d	Aradu.DE61N	A	Aradu.A10:70066870-70068429	9.76857	101.647	3.37927	chalcone-flavanone isomerase family protein
J11_C_3d Vs J11_I_3d	Aradu.UW6L7	A	Aradu.A10:102535879-102536365	0	10.0236	inf	udp-glycosyltransferase 83a1-like
J11_C_3d Vs J11_I_3d	Aradu.52T97	A	Aradu.A10:102537334-102538156	0	14.3928	inf	udp-glycosyltransferase 83a1
J11_C_3d Vs J11_I_3d	Aradu.3WL67	A	Aradu.A10:3759412-3759757	0	10.25	inf	calcium-binding protein pbp1-like
J11_C_3d Vs J11_I_3d	Aradu.Y017B	A	Aradu.A10:8533666-8536997	51.5489	226.495	2.13546	glyceraldehyde-3-phosphate dehydrogenase
J11_C_3d Vs J11_I_3d	Aradu.RW4KA	A	Aradu.A10:109124519-109125889	0	24.0495	inf	caffeic acid o-methyltransferase
J11_C_3d Vs JL24_C_3d	Aradu.T2T8X	A	Adur2969:7271-8993	0	3.88798	inf	ubiquitin-specific protease 8
J11_C_3d Vs JL24_C_3d	Aradu.PG2U7	A	Aradu.A01:2990698-2992278	2.4838	371.992	7.22658	resveratrol synthase
J11_C_3d Vs JL24_C_3d	Aradu.SCK30	A	Aradu.A01:4671215-4676012	0	9.03201	inf	chaperonin-like protein isoform 2
J11_C_3d Vs JL24_C_3d	Aradu.45WUM	A	Aradu.A01:7617728-7618968	0	17.9104	inf	probable glutathione s-transferase para-like
J11_C_3d Vs JL24_C_3d	Aradu.8WS4M	A	Aradu.A01:96105758-96117045	21.8236	1270.84	5.86376	pathogenesis-related protein class partial
J11_C_3d Vs JL24_C_3d	Aradu.KI3UZ	A	Aradu.A01:96132310-96133187	5.36714	705.197	7.03773	pathogenesis-related protein class partial
J11_C_3d Vs JL24_C_3d	Aradu.02RSN	A	Aradu.A01:96139018-96144987	10.1143	327.49	5.01698	pathogenesis-related protein sth-2
J11_C_3d Vs JL24_C_3d	Aradu.019PN	A	Aradu.A01:100541978-100545859	7.31882	55.6093	2.92564	prolycopene chloroplastic isoform x1
J11_C_3d Vs JL24_C_3d	Aradu.3YJ2J	A	Aradu.A01:100952560-100954470	86.884	1516.31	4.12533	group 3 lea protein
J11_C_3d Vs JL24_C_3d	Aradu.V9VEN	A	Aradu.A01:103674327-103679698	1.57918	21.7035	3.78068	phospholipid-transporting atpase 9
J11_C_3d Vs JL24_C_3d	Aradu.F0FER	A	Aradu.A01:105259480-105260941	26.823	144.496	2.42949	udp-glucose 6-dehydrogenase 1-like
J11_C_3d Vs JL24_C_3d	Aradu.GS29Q	A	Aradu.A01:8220588-8223847	8.8474	145.508	4.0397	alpha-amylase subtilisin inhibitor-like
J11_C_3d Vs JL24_C_3d	Aradu.50KPC	A	Aradu.A01:27303168-27306230	0	0.574053	inf	ulp1 protease carboxy-terminal domain protein
J11_C_3d Vs JL24_C_3d	Aradu.82DSF	A	Aradu.A01:90290910-90294779	4.36853	169.918	5.28155	cytokinin dehydrogenase 3-like
J11_C_3d Vs JL24_C_3d	Aradu.9V11P	A	Aradu.A01:94219932-94221470	10.3414	105.702	3.3535	blue copper
J11_C_3d Vs JL24_C_3d	Aradu.ZH6BL	A	Aradu.A01:94938868-94939736	25.0166	1725.35	6.10786	pathogenesis-related protein class 10
J11_C_3d Vs JL24_C_3d	Aradu.CHQ37	A	Aradu.A01:94942302-94943162	13.9509	2213.01	7.30951	pathogenesis-related protein class partial
J11_C_3d Vs JL24_C_3d	Aradu.0J3SA	A	Aradu.A01:94983951-94984803	11.3441	1772.27	7.28752	pathogenesis-related protein class partial
J11_C_3d Vs JL24_C_3d	Aradu.0X3DX	A	Aradu.A01:94992782-94993592	3.18524	997.278	8.29045	pathogenesis-related protein class 10
J11_C_3d Vs JL24_C_3d	Aradu.JM7T7	A	Aradu.A01:102945673-102948926	0	1.79215	inf	feruloyl ortho-hydroxylase 1-like
J11_C_3d Vs JL24_C_3d	Aradu.KAB2Z	A	Aradu.A02:2538136-2539548	97.888	495.358	2.33927	desiccation protectant protein lea14 like
J11_C_3d Vs JL24_C_3d	Aradu.1W5FD	A	Aradu.A02:7550917-7554786	0	1.07481	inf	bon1-associated-like protein
J11_C_3d Vs JL24_C_3d	Aradu.F3GB1	A	Aradu.A02:79092782-79100351	0	5.59045	inf	laccase-7-like
J11_C_3d Vs JL24_C_3d	Aradu.23179	A	Aradu.A02:82612621-82613648	114.581	752.919	2.71613	upf0098 protein mth:273-like
J11_C_3d Vs JL24_C_3d	Aradu.60NUI	A	Aradu.A02:82631111-82632550	39.7178	230.707	2.5382	upf0098 protein mth:273-like
J11_C_3d Vs JL24_C_3d	Aradu.I8P7S	A	Aradu.A02:86326995-86328782	0	3.26904	inf	pectinesterase 2-like
J11_C_3d Vs JL24_C_3d	Aradu.9V3GY	A	Aradu.A02:1074434-1075248	194.545	1114.92	2.51876	kda heat shock mitochondrial
J11_C_3d Vs JL24_C_3d	Aradu.FEK42	A	Aradu.A02:5070320-5082785	0	3.30275	inf	retrotransposon ty3-gypsy subclass
J11_C_3d Vs JL24_C_3d	Aradu.TS7UQ	A	Aradu.A02:82181069-82184898	52.3792	345.284	2.72072	em protein
J11_C_3d Vs JL24_C_3d	Aradu.N57TR	A	Aradu.A02:86262484-86276248	0	6.49717	inf	pectinesterase 2-like
J11_C_3d Vs JL24_C_3d	Aradu.GF4WK	A	Aradu.A03:2823454-2824713	30.3992	210.371	2.79083	tropinone reductase homolog at1g07440-like
J11_C_3d Vs JL24_C_3d	Aradu.HA2KM	A	Aradu.A03:3771655-3772629	0	15.3957	inf	hypothetical protein MTR:4g068220
J11_C_3d Vs JL24_C_3d	Aradu.U07GC	A	Aradu.A03:12893423-12895740	0	7.27016	inf	e3 ubiquitin-protein ligase pub24-like
J11_C_3d Vs JL24_C_3d	Aradu.J1PHS	A	Aradu.A03:123440081-123443886	1.88533	60.8045	5.01129	probable 1-deoxy-d-xylulose-5-phosphate synthase chloroplastic
J11_C_3d Vs JL24_C_3d	Aradu.N2UA7	A	Aradu.A03:126365137-126366669	0	2.60979	inf	ribonuclease 1-like
J11_C_3d Vs JL24_C_3d	Aradu.1R2ZD	A	Aradu.A03:126770319-126771702	0	3.9766	inf	hypothetical protein MTR:4g082590
J11_C_3d Vs JL24_C_3d	Aradu.2F2TZ	A	Aradu.A03:132600405-132601985	0	3.58751	inf	nipa-like protein
J11_C_3d Vs JL24_C_3d	Aradu.BS3D3	A	Aradu.A03:134653402-134656886	0	0.775873	inf	macpf domain-containing protein cad1
J11_C_3d Vs JL24_C_3d	Aradu.B7Z5E	A	Aradu.A03:1525279-1531126	2.44392	90.945	5.21772	4-hydroxy-3-methylbut-2-en-1-yl diphosphate chloroplastic
J11_C_3d Vs JL24_C_3d	Aradu.HZI51	A	Aradu.A03:1797020-1799423	0	1.8462	inf	lob domain-containing protein 1-like
J11_C_3d Vs JL24_C_3d	Aradu.9IJ7G	A	Aradu.A03:3938094-3953620	2.69532	51.4404	4.25437	retrotransposon unclassified
J11_C_3d Vs JL24_C_3d	Aradu.JZZ9Y	A	Aradu.A03:21425619-21426889	52.9719	425.27	3.00508	seed biotin-containing protein sbp65-like
J11_C_3d Vs JL24_C_3d	Aradu.Q8JL3	A	Aradu.A03:44328240-44341051	8.81992	75.4017	3.09576	galactinol--sucrose galactosyltransferase-like
J11_C_3d Vs JL24_C_3d	Aradu.D47ZF	A	Aradu.A03:49631235-49632456	0	3.59405	inf	---NA---
J11_C_3d Vs JL24_C_3d	Aradu.QQ0H9	A	Aradu.A03:99109508-99111882	20.2804	212.944	3.39231	heat shock protein 83
J11_C_3d Vs JL24_C_3d	Aradu.B1C6F	A	Aradu.A03:104870720-104871595	0	4.5759	inf	probable wrky transcription factor 75
J11_C_3d Vs JL24_C_3d	Aradu.ABR4L	A	Aradu.A03:111635012-111638109	0	0.896648	inf	cysteine desulfurase
J11_C_3d Vs JL24_C_3d	Aradu.Y6TV9	A	Aradu.A03:119966148-119967444	2.78298	164.688	5.88697	isoflavone 4 -o-methyltransferase
J11_C_3d Vs JL24_C_3d	Aradu.JRF6F	A	Aradu.A03:120894976-120896992	21.444	164.664	2.94088	---NA---
J11_C_3d Vs JL24_C_3d	Aradu.P2C14	A	Aradu.A03:121083901-121086231	13.1022	81.6473	2.6396	protein phosphatase 2c 37
J11_C_3d Vs JL24_C_3d	Aradu.CI6AA	A	Aradu.A03:128484389-128485362	50.4496	364.412	2.85266	basic blue protein
J11_C_3d Vs JL24_C_3d	Aradu.51F84	A	Aradu.A04:1877891-1879665	1.17466	258.382	7.78113	resveratrol synthase
J11_C_3d Vs JL24_C_3d	Aradu.6Q29H	A	Aradu.A04:2058170-2059813	0	14.9985	inf	cysteine proteinase inhibitor
J11_C_3d Vs JL24_C_3d	Aradu.U0BFW	A	Aradu.A04:9666984-9670920	0	1.21881	inf	wall-associated receptor kinase-like 8-like
J11_C_3d Vs JL24_C_3d	Aradu.VDD1W	A	Aradu.A04:9833295-9843589	0	0.481126	inf	wall-associated receptor kinase-like 9
J11_C_3d Vs JL24_C_3d	Aradu.537VV	A	Aradu.A04:10560817-10562728	0	9.39245	inf	resveratrol synthase
J11_C_3d Vs JL24_C_3d	Aradu.LJ1CG	A	Aradu.A04:10611771-10613231	0	5.44285	inf	resveratrol synthase
J11_C_3d Vs JL24_C_3d	Aradu.H7DF4	A	Aradu.A04:10846458-10848377	0	90.0861	inf	resveratrol synthase
J11_C_3d Vs JL24_C_3d	Aradu.2TG90	A	Aradu.A04:75151502-75152379	90.0781	604.65	2.74685	glutathione s-transferase
J11_C_3d Vs JL24_C_3d	Aradu.R8J0X	A	Aradu.A04:78744009-78746391	0	23.0178	inf	probable serine threonine-protein kinase nak
J11_C_3d Vs JL24_C_3d	Aradu.JD2JG	A	Aradu.A04:101073192-101074024	0	4.64574	inf	---NA---
J11_C_3d Vs JL24_C_3d	Aradu.39G9P	A	Aradu.A04:119038401-119047441	2.75594	34.4648	3.6445	phenolic glucoside malonyltransferase 1-like
J11_C_3d Vs JL24_C_3d	Aradu.8E3JX	A	Aradu.A04:119838598-119840979	0	47.3673	inf	isoflavone o- partial
J11_C_3d Vs JL24_C_3d	Aradu.42E7V	A	Aradu.A04:4781101-4789516	0	3.74292	inf	f-box protein
J11_C_3d Vs JL24_C_3d	Aradu.80WA5	A	Aradu.A04:14931292-14932203	5.40702	183.492	5.08474	disease-resistance response protein
J11_C_3d Vs JL24_C_3d	Aradu.54P9X	A	Aradu.A04:38813484-38818209	0	0.67852	inf	probable inorganic phosphate transporter 1-9
J11_C_3d Vs JL24_C_3d	Aradu.62W74	A	Aradu.A04:112730595-112734744	0	3.79868	inf	1-aminocyclopropane-1-carboxylate synthase 1-like
J11_C_3d Vs JL24_C_3d	Aradu.482TA	A	Aradu.A04:118746726-118750041	0	9.85177	inf	udp-glycosyltransferase 83a1-like
J11_C_3d Vs JL24_C_3d	Aradu.ZC28Q	A	Aradu.A04:121220237-121251160	15.4463	149.314	3.27302	retrovirus-related pol polyprotein from transposon tnt 1- partial
J11_C_3d Vs JL24_C_3d	Aradu.R6IE1	A	Aradu.A05:2943942-2944323	0	11.1477	inf	---NA---
J11_C_3d Vs JL24_C_3d	Aradu.4196P	A	Aradu.A05:3793198-3795221	7.83363	1443.34	7.52551	class ii chitinase
J11_C_3d Vs JL24_C_3d	Aradu.FF0QL	A	Aradu.A05:5368978-5372407	0	1.29496	inf	beta-amyrin 11-oxidase-like
J11_C_3d Vs JL24_C_3d	Aradu.H1NDR	A	Aradu.A05:7196543-7197618	0	42.6405	inf	---NA---
J11_C_3d Vs JL24_C_3d	Aradu.UG385	A	Aradu.A05:10248526-10259596	0.333118	20.8034	5.96464	isoflavone reductase
J11_C_3d Vs JL24_C_3d	Aradu.C3HA1	A	Aradu.A05:34715753-34716053	0	17.2451	inf	serine threonine-protein kinase bri1-like 2
J11_C_3d Vs JL24_C_3d	Aradu.L6QML	A	Aradu.A05:93522594-93524462	0	6.14045	inf	transcription factor myb108-like
J11_C_3d Vs JL24_C_3d	Aradu.J0IYS	A	Aradu.A05:99587301-99591922	0	7.32642	inf	2-methylene-furan-3-one reductase-like
J11_C_3d Vs JL24_C_3d	Aradu.F529W	A	Aradu.A05:553978-568114	1.15322	54.5	5.56251	probable mannitol dehydrogenase
J11_C_3d Vs JL24_C_3d	Aradu.4B6GH	A	Aradu.A05:2527234-2529335	4.05513	47.5911	3.55287	cytochrome p450 83b1
J11_C_3d Vs JL24_C_3d	Aradu.06Y10	A	Aradu.A05:5216361-5219655	0	4.22759	inf	expansin-like b1
J11_C_3d Vs JL24_C_3d	Aradu.U3F37	A	Aradu.A05:9763004-9763902	116.475	764.191	2.71391	plant mud21-2 protein
J11_C_3d Vs JL24_C_3d	Aradu.4RE2S	A	Aradu.A05:18496238-18498258	8.33518	78.3093	3.2319	12-oxophytodienoate reductase 11
J11_C_3d Vs JL24_C_3d	Aradu.ZV9U0	A	Aradu.A05:84906229-84913286	2.81876	45.3736	4.00872	miraculin
J11_C_3d Vs JL24_C_3d	Aradu.VI8FD	A	Aradu.A05:96911888-96914275	0	6.38221	inf	u-box domain-containing protein 21-like
J11_C_3d Vs JL24_C_3d	Aradu.86JNN	A	Aradu.A06:672523-695411	2.31375	16.2173	2.80923	drug resistance transporter-like abc domain protein
J11_C_3d Vs JL24_C_3d	Aradu.9Y87U	A	Aradu.A06:3633788-3634094	0	19.7651	inf	hypothetical protein glysoja:035589
J11_C_3d Vs JL24_C_3d	Aradu.5P7M7	A	Aradu.A06:9742496-9746614	0	2.08743	inf	alpha-xylosidase 2
J11_C_3d Vs JL24_C_3d	Aradu.E740H	A	Aradu.A06:10984464-10984921	0	18.2445	inf	heat stress transcription factor b-3
J11_C_3d Vs JL24_C_3d	Aradu.H65EF	A	Aradu.A06:3133177-3134561	0	4.15567	inf	ribonucleoside-diphosphate reductase large subunit
J11_C_3d Vs JL24_C_3d	Aradu.7U8XS	A	Aradu.A06:3189970-3192396	0	13.8727	inf	quinone oxidoreductase-like protein chloroplastic-like
J11_C_3d Vs JL24_C_3d	Aradu.RDQ06	A	Aradu.A06:3709145-3709583	17.3805	966.126	5.79667	pathogenesis-related protein pr-4-like
J11_C_3d Vs JL24_C_3d	Aradu.UJ6Z9	A	Aradu.A06:99636586-99638673	74.6545	663.133	3.151	aldose reductase-like
J11_C_3d Vs JL24_C_3d	Aradu.80TED	A	Aradu.A06:110329014-110330866	2.85029	56.6018	4.31167	3-oxo-delta( )-steroid 5-beta-reductase-like protein
J11_C_3d Vs JL24_C_3d	Aradu.LI3DS	A	Aradu.A06:110337542-110339042	4.28985	136.919	4.99625	3-oxo-delta( )-steroid 5-beta-reductase-like protein
J11_C_3d Vs JL24_C_3d	Aradu.6I8N8	A	Aradu.A07:4908519-4913296	9.90819	67.6318	2.77101	crt (chloroquine-resistance transporter)-like
J11_C_3d Vs JL24_C_3d	Aradu.D4TC3	A	Aradu.A07:8636763-8639376	0	4.42859	inf	protein lurp-one-related 15-like
J11_C_3d Vs JL24_C_3d	Aradu.X10AK	A	Aradu.A07:12566264-12569484	0	1.46566	inf	glycerol-3-phosphate acyltransferase 5-like
J11_C_3d Vs JL24_C_3d	Aradu.P6RI2	A	Aradu.A07:19397296-19399177	0	32.3755	inf	orcinol o-methyltransferase
J11_C_3d Vs JL24_C_3d	Aradu.PP8TF	A	Aradu.A07:61855481-61861225	15.8473	103.747	2.71076	phospho-2-dehydro-3-deoxyheptonate aldolase chloroplastic-like
J11_C_3d Vs JL24_C_3d	Aradu.ANP5R	A	Aradu.A07:78058122-78060134	25.6658	239.516	3.2222	glutathione s-transferase
J11_C_3d Vs JL24_C_3d	Aradu.7065G	A	Aradu.A07:64517-66113	5.64822	231.924	5.35971	polyketide reductase
J11_C_3d Vs JL24_C_3d	Aradu.IU1HH	A	Aradu.A07:539164-543683	0.940185	16.2275	4.10936	transmembrane 9 superfamily member 4 (in phenylalanine-ammonia-lyase-PAL)
J11_C_3d Vs JL24_C_3d	Aradu.9Q15V	A	Aradu.A07:19003250-19006922	0	1.96031	inf	cationic peroxidase 1-like
J11_C_3d Vs JL24_C_3d	Aradu.CQ62P	A	Aradu.A07:23093745-23101791	9.53304	121.545	3.67241	cyanate hydratase
J11_C_3d Vs JL24_C_3d	Aradu.H1YN5	A	Aradu.A07:23227589-23230992	8.57033	126.779	3.88682	vacuolar amino acid transporter 1-like
J11_C_3d Vs JL24_C_3d	Aradu.L7CNH	A	Aradu.A07:57016255-57017039	85.0883	463.276	2.44484	late embryogenesis abundant
J11_C_3d Vs JL24_C_3d	Aradu.Y5G1G	A	Aradu.A07:61352201-61354753	5.87707	50.7165	3.10928	udp-glucosyltransferase family protein
J11_C_3d Vs JL24_C_3d	Aradu.ZIF6R	A	Aradu.A08:10917089-10923479	61.5841	350.514	2.50884	aldehyde dehydrogenase family 3 member h1
J11_C_3d Vs JL24_C_3d	Aradu.YB9HI	A	Aradu.A08:24427427-24429547	0	10.4745	inf	carrier protein mitochondrial-like
J11_C_3d Vs JL24_C_3d	Aradu.SCL14	A	Aradu.A08:34493243-34496477	0	1.02597	inf	(-)-germacrene d synthase-like
J11_C_3d Vs JL24_C_3d	Aradu.SL44B	A	Aradu.A08:6356836-6358520	0	4.147	inf	PREDICTED: uncharacterized protein LOC101495017
J11_C_3d Vs JL24_C_3d	Aradu.U9IPR	A	Aradu.A08:16748363-16749953	7.58908	71.144	3.22875	heat shock transcription factor a2 isoform 1
J11_C_3d Vs JL24_C_3d	Aradu.440M4	A	Aradu.A08:37377595-37378358	214.064	2438.98	3.51016	defensin-like protein
J11_C_3d Vs JL24_C_3d	Aradu.CK6H7	A	Aradu.A08:37397542-37398374	330.017	2342.19	2.82725	defensin
J11_C_3d Vs JL24_C_3d	Aradu.A6XGF	A	Aradu.A08:40225160-40230052	5.3894	136.819	4.666	homogentisate phytyltransferase chloroplastic isoform x1
J11_C_3d Vs JL24_C_3d	Aradu.QVF0N	A	Aradu.A09:1492450-1494906	24.1923	156.428	2.69288	lactoylglutathione lyase
J11_C_3d Vs JL24_C_3d	Aradu.2K04Y	A	Aradu.A09:11498539-11499762	227.718	1463.66	2.68426	seed maturation protein lea 4
J11_C_3d Vs JL24_C_3d	Aradu.3S81N	A	Aradu.A09:87487997-87491337	0	1.75174	inf	feruloyl ortho-hydroxylase 1-like
J11_C_3d Vs JL24_C_3d	Aradu.W51GD	A	Aradu.A09:89255641-89257679	57.9672	1271.46	4.45511	basic 7s globulin-like
J11_C_3d Vs JL24_C_3d	Aradu.FPC2C	A	Aradu.A09:111268221-111269712	17.2922	112.163	2.69741	late embryogenesis abundant protein d-34-like
J11_C_3d Vs JL24_C_3d	Aradu.Q9E1W	A	Aradu.A09:111284936-111286758	0	1.67169	inf	geraniol 8-hydroxylase-like
J11_C_3d Vs JL24_C_3d	Aradu.HR1QJ	A	Aradu.A09:116113962-116125572	23.0868	143.377	2.63467	chalcone isomerase
J11_C_3d Vs JL24_C_3d	Aradu.G39DJ	A	Aradu.A09:118107318-118109784	0	0.784939	inf	laccase-15-like isoform x2
J11_C_3d Vs JL24_C_3d	Aradu.RER3E	A	Aradu.A09:684377-686714	60.6379	603.019	3.31391	heat shock
J11_C_3d Vs JL24_C_3d	Aradu.8MU0Q	A	Aradu.A09:5117951-5120558	0	2.16389	inf	---NA---
J11_C_3d Vs JL24_C_3d	Aradu.DN10D	A	Aradu.A09:6682062-6686606	0	6.22895	inf	calmodulin-binding family protein
J11_C_3d Vs JL24_C_3d	Aradu.VBF9Q	A	Aradu.A09:10229217-10231076	0	1.88232	inf	serine-threonine protein plant-
J11_C_3d Vs JL24_C_3d	Aradu.CX2VY	A	Aradu.A09:89333657-89335719	0	3.96471	inf	sieve element occlusion protein
J11_C_3d Vs JL24_C_3d	Aradu.6NU8A	A	Aradu.A09:102541583-102548709	15.0571	100.601	2.74013	glutathione cytosolic
J11_C_3d Vs JL24_C_3d	Aradu.MEI7N	A	Aradu.A09:109975355-109978784	14.0835	120.504	3.09701	low-temperature-induced 65 kda
J11_C_3d Vs JL24_C_3d	Aradu.U4RIV	A	Aradu.A09:115620155-115622284	22.7263	159.334	2.80962	2-alkenal reductase (nadp(+)-dependent)-like
J11_C_3d Vs JL24_C_3d	Aradu.29SDF	A	Aradu.A09:118079491-118091338	0	1.49855	inf	laccase-15-like isoform x2
J11_C_3d Vs JL24_C_3d	Aradu.RUD1R	A	Aradu.A10:2083346-2084975	0	0.862912	inf	conserved hypothetical protein
J11_C_3d Vs JL24_C_3d	Aradu.F6C6R	A	Aradu.A10:5116549-5130862	1.84746	52.8236	4.83756	probable cinnamyl alcohol dehydrogenase 1
J11_C_3d Vs JL24_C_3d	Aradu.PIS3G	A	Aradu.A10:22951387-22954301	0	1.45243	inf	leucoanthocyanidin dioxygenase-like
J11_C_3d Vs JL24_C_3d	Aradu.A3TK2	A	Aradu.A10:43437138-43438412	31.4947	246.066	2.96587	heat shock protein 21
J11_C_3d Vs JL24_C_3d	Aradu.KP1RG	A	Aradu.A10:47855344-47856111	0	5.9777	inf	ubiquitin-conjugating enzyme e2 20-like
J11_C_3d Vs JL24_C_3d	Aradu.UW6L7	A	Aradu.A10:102535879-102536365	0	42.0532	inf	udp-glycosyltransferase 83a1-like
J11_C_3d Vs JL24_C_3d	Aradu.52T97	A	Aradu.A10:102537334-102538156	0	76.0333	inf	udp-glycosyltransferase 83a1
J11_C_3d Vs JL24_C_3d	Aradu.J85DC	A	Aradu.A10:90384546-90391660	0	1.02744	inf	cytochrome p450 cyp72a219-like
J11_C_3d Vs JL24_C_3d	Aradu.RW4KA	A	Aradu.A10:109124519-109125889	0	96.8422	inf	caffeic acid o-methyltransferase
J11_C_7d Vs J11_I_7d	Aradu.L74C6	A	Aradu.A01:2955750-2959161	0	7.80282	inf	probable pectate lyase 1-like
J11_C_7d Vs J11_I_7d	Aradu.CLF8Y	A	Aradu.A01:13791720-13795581	0	10.3433	inf	caffeoyl- o-methyltransferase
J11_C_7d Vs J11_I_7d	Aradu.U7APW	A	Aradu.A01:18376434-18382477	0	5.56768	inf	retrovirus-related pol polyprotein from transposon tnt 1- partial
J11_C_7d Vs J11_I_7d	Aradu.U1NA9	A	Aradu.A01:38127001-38130902	0	4.50651	inf	plant mnj7-17
J11_C_7d Vs J11_I_7d	Aradu.KXE48	A	Aradu.A01:50943479-50945824	0	5.3472	inf	cysteine proteinase
J11_C_7d Vs J11_I_7d	Aradu.J1T4C	A	Aradu.A01:63445123-63448716	0	5.87629	inf	carboxyl-terminal peptidase
J11_C_7d Vs J11_I_7d	Aradu.ZI52D	A	Aradu.A01:91863821-91867440	0	3.23789	inf	1-deoxy-d-xylulose-5-phosphate chloroplastic
J11_C_7d Vs J11_I_7d	Aradu.8A22P	A	Aradu.A01:95183804-95188525	0	3.96457	inf	serine carboxypeptidase-like 33
J11_C_7d Vs J11_I_7d	Aradu.T00FF	A	Aradu.A01:98849344-98852694	0	6.68128	inf	l-ascorbate oxidase homolog
J11_C_7d Vs J11_I_7d	Aradu.G9DQQ	A	Aradu.A01:102065989-102068141	0	11.5349	inf	amino-acid racemase isoform 2
J11_C_7d Vs J11_I_7d	Aradu.YJ28C	A	Aradu.A01:105604749-105608579	0	3.88755	inf	probable serine threonine-protein kinase at1g54610
J11_C_7d Vs J11_I_7d	Aradu.CZ6KH	A	Aradu.A01:6898300-6899692	0	13.7553	inf	hxxxd-type acyl-transferase family protein
J11_C_7d Vs J11_I_7d	Aradu.M2I9A	A	Aradu.A01:10099282-10102264	0	24.7597	inf	rhodanese-related sulfurtransferase
J11_C_7d Vs J11_I_7d	Aradu.25DKA	A	Aradu.A01:10832255-10834390	0	33.8611	inf	lipid transfer protein
J11_C_7d Vs J11_I_7d	Aradu.7S6UB	A	Aradu.A01:10877077-10879245	0	22.2559	inf	---NA---
J11_C_7d Vs J11_I_7d	Aradu.8LS3T	A	Aradu.A01:13151200-13160929	0	10.2193	inf	triacylglycerol lipase-like protein
J11_C_7d Vs J11_I_7d	Aradu.3S3UE	A	Aradu.A01:19164024-19167829	0	4.15822	inf	serine threonine plant-type
J11_C_7d Vs J11_I_7d	Aradu.470ZP	A	Aradu.A01:20433508-20435384	12.6539	1541.03	6.92816	-dihydroxyhept-2-ene- -dioic acid
J11_C_7d Vs J11_I_7d	Aradu.G3DHZ	A	Aradu.A01:51355068-51357241	0	4.88845	inf	pectate lyase
J11_C_7d Vs J11_I_7d	Aradu.NX1MD	A	Aradu.A01:71942680-71944024	0	8.75739	inf	pollen-specific protein sf3
J11_C_7d Vs J11_I_7d	Aradu.P8P9U	A	Aradu.A01:91776350-91776995	0	29.3919	inf	pathogenesis-related protein pr-1-like
J11_C_7d Vs J11_I_7d	Aradu.DAV01	A	Aradu.A01:98659406-98660816	12.5518	1437.57	6.83959	cationic peroxidase
J11_C_7d Vs J11_I_7d	Aradu.VWV0Y	A	Aradu.A01:102626283-102627936	0	5.25659	inf	two-component response regulator arr18
J11_C_7d Vs J11_I_7d	Aradu.UV8L7	A	Aradu.A02:4340843-4342187	0	5.88172	inf	transcription factor myc2-like
J11_C_7d Vs J11_I_7d	Aradu.NKY79	A	Aradu.A02:6482673-6487001	0	3.61028	inf	upf0481 protein
J11_C_7d Vs J11_I_7d	Aradu.V8216	A	Aradu.A02:68078601-68084815	0	4.82465	inf	gibberellin 2-beta-dioxygenase
J11_C_7d Vs J11_I_7d	Aradu.6W435	A	Aradu.A02:78129639-78137070	0	5.6553	inf	probable serine threonine-protein kinase at5g41260 isoform x1
J11_C_7d Vs J11_I_7d	Aradu.L18IX	A	Aradu.A02:79765858-79770789	0	3.90134	inf	laccase-4-like
J11_C_7d Vs J11_I_7d	Aradu.04TM0	A	Aradu.A02:86842093-86844786	0	13.3973	inf	geraniol 8-hydroxylase-like
J11_C_7d Vs J11_I_7d	Aradu.65H3Y	A	Aradu.A02:90003098-90006715	0	3.23063	inf	btb poz domain-containing protein at1g03010 isoform x1
J11_C_7d Vs J11_I_7d	Aradu.BM5FL	A	Aradu.A02:93338582-93340853	0	8.14418	inf	allantoin permease
J11_C_7d Vs J11_I_7d	Aradu.5Y6Q8	A	Aradu.A02:8726407-8727932	0	3.72511	inf	probable inactive patatin-like protein 9
J11_C_7d Vs J11_I_7d	Aradu.EKX2U	A	Aradu.A02:10462801-10463560	0	14.3381	inf	auxin-induced protein 22e-like
J11_C_7d Vs J11_I_7d	Aradu.ADH9K	A	Aradu.A02:52237061-52238950	0	8.84064	inf	upf0329 protein ecu01:0100 ecu01:1510 isoform 1
J11_C_7d Vs J11_I_7d	Aradu.11776	A	Aradu.A02:73904826-73907398	0	6.85284	inf	expansin family protein
J11_C_7d Vs J11_I_7d	Aradu.M7NEJ	A	Aradu.A02:89804555-89812688	0	3.84706	inf	bifunctional 3-dehydroquinate dehydratase shikimate chloroplastic-like
J11_C_7d Vs J11_I_7d	Aradu.6VE9I	A	Aradu.A02:92721232-92723929	0	11.0443	inf	eukaryotic-type carbonic anhydrase
J11_C_7d Vs J11_I_7d	Aradu.GH7AM	A	Aradu.A02:93424684-93426154	0	4.40738	inf	udp-glycosyltransferase 73c3-like
J11_C_7d Vs J11_I_7d	Aradu.AI2M5	A	Aradu.A03:332001-339628	0	1.84535	inf	fatty acyl- reductase 3-like isoform x1
J11_C_7d Vs J11_I_7d	Aradu.8IA6Z	A	Aradu.A03:1609546-1610413	0	7.63864	inf	fasciclin-like arabinogalactan protein 12-like
J11_C_7d Vs J11_I_7d	Aradu.6X61Q	A	Aradu.A03:4028308-4028632	0	137.536	inf	lipid-transfer protein dir1
J11_C_7d Vs J11_I_7d	Aradu.PN4BX	A	Aradu.A03:4194333-4195566	0	16.6884	inf	burp domain-containing protein 3-like
J11_C_7d Vs J11_I_7d	Aradu.KH5IQ	A	Aradu.A03:4250545-4251938	0	10.0581	inf	organ-specific protein s2-like
J11_C_7d Vs J11_I_7d	Aradu.BA19Q	A	Aradu.A03:4461780-4463908	0	8.47035	inf	isoflavone reductase homolog
J11_C_7d Vs J11_I_7d	Aradu.D2UEN	A	Aradu.A03:9784654-9790478	0	14.4496	inf	serine carboxypeptidase-like 40
J11_C_7d Vs J11_I_7d	Aradu.7E8G4	A	Aradu.A03:20034190-20040666	0	6.841	inf	sesquiterpene synthase
J11_C_7d Vs J11_I_7d	Aradu.9I4XH	A	Aradu.A03:24227013-24229189	0	61.4247	inf	duf538 family protein
J11_C_7d Vs J11_I_7d	Aradu.ANI5N	A	Aradu.A03:25967087-25969823	0	4.53357	inf	protochlorophyllide chloroplastic
J11_C_7d Vs J11_I_7d	Aradu.SCF1F	A	Aradu.A03:32852410-32853566	0	10.5607	inf	heavy metal transport detoxification superfamily protein
J11_C_7d Vs J11_I_7d	Aradu.J77I5	A	Aradu.A03:39801426-39804705	0	7.25148	inf	pectate lyase
J11_C_7d Vs J11_I_7d	Aradu.QU946	A	Aradu.A03:104921078-104922523	0	7.83969	inf	hva22-like protein e isoform x1
J11_C_7d Vs J11_I_7d	Aradu.FA8EI	A	Aradu.A03:115012286-115015068	0	4.62484	inf	glucan -beta-glucosidase a
J11_C_7d Vs J11_I_7d	Aradu.2VA30	A	Aradu.A03:124603136-124604037	0	24.3121	inf	probable polygalacturonase non-catalytic subunit jp650
J11_C_7d Vs J11_I_7d	Aradu.D5TX4	A	Aradu.A03:125574291-125576002	0	11.8393	inf	polyphenol oxidase
J11_C_7d Vs J11_I_7d	Aradu.L5CRG	A	Aradu.A03:126903185-126906080	0	5.70353	inf	photosystem ii 22 kda chloroplastic
J11_C_7d Vs J11_I_7d	Aradu.P4W2F	A	Aradu.A03:131077054-131079332	0	8.72661	inf	polygalacturonase at1g48100-like
J11_C_7d Vs J11_I_7d	Aradu.G5KEN	A	Aradu.A03:133258683-133260301	0	8.2006	inf	non-specific lipid transfer protein gpi-anchored 1
J11_C_7d Vs J11_I_7d	Aradu.V9RN1	A	Aradu.A03:133734104-133739190	0	9.85666	inf	protein eceriferum 26-like
J11_C_7d Vs J11_I_7d	Aradu.98U3Z	A	Aradu.A03:134640689-134648057	0	2.68394	inf	probable lrr receptor-like serine threonine-protein kinase rfk1 isoform x2
J11_C_7d Vs J11_I_7d	Aradu.GXJ7L	A	Aradu.A03:150901-152588	0	17.1889	inf	pollen ole e 1 allergen and extensin family
J11_C_7d Vs J11_I_7d	Aradu.1H2UR	A	Aradu.A03:1811836-1816965	0	5.17505	inf	tetraspanin family protein
J11_C_7d Vs J11_I_7d	Aradu.BNM3L	A	Aradu.A03:2283544-2284807	0	7.93466	inf	transcription factor myb59
J11_C_7d Vs J11_I_7d	Aradu.C2JFU	A	Aradu.A03:4498159-4502468	10.971	242.915	4.46869	glucose-1-phosphate adenylyltransferase large subunit 1
J11_C_7d Vs J11_I_7d	Aradu.0IR2T	A	Aradu.A03:5820259-5822862	0	9.16419	inf	thaumatin-like protein 1b
J11_C_7d Vs J11_I_7d	Aradu.7673S	A	Aradu.A03:9080667-9081243	0	57.6435	inf	disease resistance response protein 206-like
J11_C_7d Vs J11_I_7d	Aradu.PY3JL	A	Aradu.A03:11509418-11510078	0	21.6636	inf	---NA---
J11_C_7d Vs J11_I_7d	Aradu.BI6TR	A	Aradu.A03:15833772-15836303	0	26.3466	inf	xyloglucan endotransglucosylase hydrolase protein 9
J11_C_7d Vs J11_I_7d	Aradu.RD1EE	A	Aradu.A03:100093231-100097048	0	2.33303	inf	disease resistance protein (tir-nbs class)
J11_C_7d Vs J11_I_7d	Aradu.G4NCZ	A	Aradu.A03:120065056-120066955	0	13.9326	inf	rac-like gtp-binding protein arac2 isoform x2
J11_C_7d Vs J11_I_7d	Aradu.P3SFW	A	Aradu.A03:121923013-121925395	0	9.41009	inf	gdp-l-galactose phosphorylase 1-like
J11_C_7d Vs J11_I_7d	Aradu.K3RPT	A	Aradu.A03:130379842-130381420	0	8.90994	inf	reticuline oxidase-like protein
J11_C_7d Vs J11_I_7d	Aradu.13SFN	A	Aradu.A03:134684104-134686368	0	8.44137	inf	gdsl esterase lipase at1g29670-like
J11_C_7d Vs J11_I_7d	Aradu.AYI97	A	Aradu.A04:8538821-8542068	0	15.8076	inf	peroxidase 15
J11_C_7d Vs J11_I_7d	Aradu.E2KJV	A	Aradu.A04:14327428-14329448	0	14.437	inf	chitinase-like protein 2
J11_C_7d Vs J11_I_7d	Aradu.E3D1N	A	Aradu.A04:21300607-21305664	0	4.26635	inf	cellulose synthase a catalytic subunit 5
J11_C_7d Vs J11_I_7d	Aradu.9F14F	A	Aradu.A04:24882977-24884514	0	48.7906	inf	---NA---
J11_C_7d Vs J11_I_7d	Aradu.V827F	A	Aradu.A04:95296103-95301159	0	4.6856	inf	mitoferrin-like
J11_C_7d Vs J11_I_7d	Aradu.N0GRH	A	Aradu.A04:108272606-108274888	0	6.59833	inf	---NA---
J11_C_7d Vs J11_I_7d	Aradu.WS71E	A	Aradu.A04:110607143-110610347	0	9.38095	inf	---NA---
J11_C_7d Vs J11_I_7d	Aradu.92K40	A	Aradu.A04:120248023-120261870	0	12.3613	inf	protein trichome birefringence-like 19
J11_C_7d Vs J11_I_7d	Aradu.65WG6	A	Aradu.A04:120621625-120623048	0	7.339	inf	allene oxide cyclase chloroplastic-like
J11_C_7d Vs J11_I_7d	Aradu.G1LKL	A	Aradu.A04:3136665-3140357	0	4.82422	inf	vesicle-associated protein 2-2-like
J11_C_7d Vs J11_I_7d	Aradu.J6XSM	A	Aradu.A04:11029029-11030449	0	22.6187	inf	chalcone synthase
J11_C_7d Vs J11_I_7d	Aradu.VRW5L	A	Aradu.A04:30141492-30144260	0	30.7163	inf	PREDICTED: uncharacterized protein LOC100795315 isoform X1
J11_C_7d Vs J11_I_7d	Aradu.8HE5K	A	Aradu.A04:102671508-102672983	0	23.3887	inf	PREDICTED: uncharacterized protein LOC100810445
J11_C_7d Vs J11_I_7d	Aradu.W95CD	A	Aradu.A04:116576370-116583112	0	5.81155	inf	udp-rhamnose:rhamnosyltransferase 1
J11_C_7d Vs J11_I_7d	Aradu.54FFT	A	Aradu.A04:117346608-117352377	0	3.96248	inf	o-acyltransferase wsd1-like
J11_C_7d Vs J11_I_7d	Aradu.GBM3Q	A	Aradu.A05:573377-592613	0	2.19046	inf	probable mannitol dehydrogenase
J11_C_7d Vs J11_I_7d	Aradu.WN017	A	Aradu.A05:7888040-7894249	0	6.1546	inf	triacylglycerol lipase-like protein
J11_C_7d Vs J11_I_7d	Aradu.E721V	A	Aradu.A05:82832832-82848847	0	31.1381	inf	retrotransposon ty1-copia subclass
J11_C_7d Vs J11_I_7d	Aradu.XL4N2	A	Aradu.A05:95829252-95836244	0	3.7551	inf	phosphoethanolamine n-methyltransferase
J11_C_7d Vs J11_I_7d	Aradu.L85BJ	A	Aradu.A05:108230929-108240819	0	26.4355	inf	gag-pol polyprotein
J11_C_7d Vs J11_I_7d	Aradu.64NDC	A	Aradu.A05:2496600-2502202	0	9.38428	inf	serine threonine-protein kinase at5g01020-like
J11_C_7d Vs J11_I_7d	Aradu.Y8BJ8	A	Aradu.A05:2902542-2905904	0	6.3032	inf	abc transporter g family member 14-like
J11_C_7d Vs J11_I_7d	Aradu.0N518	A	Aradu.A05:7853966-7854386	0	19.7014	inf	protein ralf-like 34
J11_C_7d Vs J11_I_7d	Aradu.P39VN	A	Aradu.A05:8289310-8291161	0	3.77603	inf	peroxidase 10-like
J11_C_7d Vs J11_I_7d	Aradu.01PEQ	A	Aradu.A05:84051791-84059234	0	9.7192	inf	alpha-galactosidase 2
J11_C_7d Vs J11_I_7d	Aradu.JKB7A	A	Aradu.A05:84722113-84726183	0	8.51726	inf	beta-glucosidase 12-like
J11_C_7d Vs J11_I_7d	Aradu.1V83A	A	Aradu.A05:85045851-85051914	0	16.457	inf	pathogen-inducible trypsin-inhibitor-like protein
J11_C_7d Vs J11_I_7d	Aradu.819DH	A	Aradu.A05:89175885-89179054	0	3.87243	inf	glucan endo- -beta-glucosidase 13
J11_C_7d Vs J11_I_7d	Aradu.Z6HVH	A	Aradu.A05:105297273-105300589	0	8.67669	inf	protein srg1-like
J11_C_7d Vs J11_I_7d	Aradu.R5UY0	A	Aradu.A05:107166498-107170877	0	3.93752	inf	protein transparent testa 12-like
J11_C_7d Vs J11_I_7d	Aradu.9MD7A	A	Aradu.A05:109082400-109083453	0	118.932	inf	repetitive proline-rich cell wall protein 2-like
J11_C_7d Vs J11_I_7d	Aradu.HSE9Z	A	Aradu.A06:308726-309098	0	105.23	inf	---NA---
J11_C_7d Vs J11_I_7d	Aradu.KG41H	A	Aradu.A06:2586564-2587836	0	9.61971	inf	probable wrky transcription factor 53-like
J11_C_7d Vs J11_I_7d	Aradu.K9N3P	A	Aradu.A06:5233762-5236499	0	7.00906	inf	laccase 2
J11_C_7d Vs J11_I_7d	Aradu.GN6SE	A	Aradu.A06:7714917-7718127	0	5.46289	inf	transcription factor myb12-like
J11_C_7d Vs J11_I_7d	Aradu.8IQ81	A	Aradu.A06:12530788-12533191	0	7.09047	inf	peroxidase 53-like
J11_C_7d Vs J11_I_7d	Aradu.2XK3N	A	Aradu.A06:14250099-14251082	0	22.1612	inf	---NA---
J11_C_7d Vs J11_I_7d	Aradu.89CQ0	A	Aradu.A06:14255122-14256029	0	67.9975	inf	---NA---
J11_C_7d Vs J11_I_7d	Aradu.Y1TID	A	Aradu.A06:45077888-45081398	0	5.05013	inf	probable xyloglucan endotransglucosylase hydrolase protein 32
J11_C_7d Vs J11_I_7d	Aradu.73H76	A	Aradu.A06:76289344-76291285	0	6.269	inf	hypothetical protein POPTR:0001s14110g
J11_C_7d Vs J11_I_7d	Aradu.A57LN	A	Aradu.A06:84692146-84693607	0	9.83706	inf	PREDICTED: uncharacterized protein LOC100776350
J11_C_7d Vs J11_I_7d	Aradu.AW1PY	A	Aradu.A06:3075278-3078061	0	5.1569	inf	gdsl esterase lipase at5g33370-like
J11_C_7d Vs J11_I_7d	Aradu.PU63R	A	Aradu.A06:6057229-6060420	0	4.94207	inf	peptide nitrate transporter
J11_C_7d Vs J11_I_7d	Aradu.J15U6	A	Aradu.A06:6797926-6798960	0	6.62162	inf	short-chain dehydrogenase reductase 3b-like
J11_C_7d Vs J11_I_7d	Aradu.H8DAJ	A	Aradu.A06:8682708-8683017	0	44.3704	inf	glutaredoxin family protein
J11_C_7d Vs J11_I_7d	Aradu.H92LC	A	Aradu.A06:10337588-10339530	0	11.701	inf	probable 2-oxoglutarate-dependent dioxygenase aop1-like
J11_C_7d Vs J11_I_7d	Aradu.JK25B	A	Aradu.A06:14917863-14920666	0	18.519	inf	non-specific lipid-transfer protein at2g13820 isoform x2
J11_C_7d Vs J11_I_7d	Aradu.X7MUP	A	Aradu.A06:91010834-91023063	0	34.3409	inf	nod factor-binding lectin-nucleotide phosphohydrolase
J11_C_7d Vs J11_I_7d	Aradu.GX9JC	A	Aradu.A06:91658145-91663472	0	3.03504	inf	omega-hydroxypalmitate o-feruloyl transferase
J11_C_7d Vs J11_I_7d	Aradu.8I3T0	A	Aradu.A07:8601960-8603917	0	8.26043	inf	peroxidase 4
J11_C_7d Vs J11_I_7d	Aradu.M8UTW	A	Aradu.A07:14359524-14366296	0	6.74711	inf	nudix hydrolase 3
J11_C_7d Vs J11_I_7d	Aradu.L1Q1S	A	Aradu.A07:16836985-16839740	0	26.0948	inf	caffeic acid o-methyltransferase
J11_C_7d Vs J11_I_7d	Aradu.TI0Z7	A	Aradu.A07:34924555-34930380	0	6.62659	inf	nac domain-containing protein 21 22
J11_C_7d Vs J11_I_7d	Aradu.KMG0A	A	Aradu.A07:40812718-40820261	0	6.22629	inf	monoterpene synthase
J11_C_7d Vs J11_I_7d	Aradu.C924Y	A	Aradu.A07:46445977-46447223	0	15.109	inf	gibberellin-regulated protein 6
J11_C_7d Vs J11_I_7d	Aradu.2P1NS	A	Aradu.A07:73118342-73123351	0	11.8529	inf	pathogen-related protein
J11_C_7d Vs J11_I_7d	Aradu.668QS	A	Aradu.A07:3823809-3827571	0	10.0263	inf	probable rhamnose biosynthetic enzyme 1
J11_C_7d Vs J11_I_7d	Aradu.0V7ZE	A	Aradu.A07:4371615-4373061	0	35.7615	inf	23kda polypeptide of the oxygen evolving complex of photosystem ii
J11_C_7d Vs J11_I_7d	Aradu.RW3FA	A	Aradu.A07:10847097-10853806	0	6.85849	inf	auxin transporter-like protein 4
J11_C_7d Vs J11_I_7d	Aradu.6M2TW	A	Aradu.A07:14857441-14860878	0	9.38868	inf	zinc finger protein 4
J11_C_7d Vs J11_I_7d	Aradu.68YSI	A	Aradu.A07:21216279-21222063	0	7.32152	inf	partial
J11_C_7d Vs J11_I_7d	Aradu.5YJ13	A	Aradu.A07:51377788-51388701	0	2.47843	inf	duf946 family protein
J11_C_7d Vs J11_I_7d	Aradu.8E0AS	A	Aradu.A07:58316385-58318168	0	315.056	inf	specific tissue protein
J11_C_7d Vs J11_I_7d	Aradu.P0VF2	A	Aradu.A07:75086271-75088845	0	11.7425	inf	cytochrome p450 family protein
J11_C_7d Vs J11_I_7d	Aradu.LTB25	A	Aradu.A08:2303579-2305507	0	10.5836	inf	cytokinin riboside 5 -monophosphate phosphoribohydrolase log1-like
J11_C_7d Vs J11_I_7d	Aradu.IU4W9	A	Aradu.A08:6908591-6916688	0	5.35356	inf	probable 6-phosphogluconolactonase chloroplastic-like
J11_C_7d Vs J11_I_7d	Aradu.D1ZWK	A	Aradu.A08:9507380-9508241	0	21.599	inf	basic blue protein
J11_C_7d Vs J11_I_7d	Aradu.65BY0	A	Aradu.A08:12265480-12266926	0	9.26399	inf	heavy metal-associated isoprenylated plant protein 26-like
J11_C_7d Vs J11_I_7d	Aradu.WSB0H	A	Aradu.A08:18659719-18663446	0	2.02434	inf	probable inactive receptor kinase at5g67200
J11_C_7d Vs J11_I_7d	Aradu.EF2HR	A	Aradu.A08:25098600-25100264	0	16.8708	inf	expansin-a4
J11_C_7d Vs J11_I_7d	Aradu.EF677	A	Aradu.A08:27122726-27124353	0	6.88838	inf	xyloglucan endotransglucosylase hydrolase protein 32
J11_C_7d Vs J11_I_7d	Aradu.PG6LA	A	Aradu.A08:27620860-27625770	2.34796	215.216	6.51823	glucomannan 4-beta-mannosyltransferase 2
J11_C_7d Vs J11_I_7d	Aradu.H0UPC	A	Aradu.A08:34697405-34700842	0	4.98801	inf	(-)-germacrene d synthase
J11_C_7d Vs J11_I_7d	Aradu.2T9JU	A	Aradu.A08:39766603-39768199	0	8.639	inf	mlp-like protein 43
J11_C_7d Vs J11_I_7d	Aradu.55EWQ	A	Aradu.A08:44580696-44583087	0	11.6391	inf	sesquiterpene synthase
J11_C_7d Vs J11_I_7d	Aradu.XS7EJ	A	Aradu.A08:48311533-48314172	0	19.1847	inf	bidirectional sugar transporter sweet9-like
J11_C_7d Vs J11_I_7d	Aradu.PQ5HC	A	Aradu.A08:1484759-1487371	0	6.15479	inf	auxin-induced protein 5ng4
J11_C_7d Vs J11_I_7d	Aradu.A36AV	A	Aradu.A08:9020231-9021742	0	47.8883	inf	pathogen-related
J11_C_7d Vs J11_I_7d	Aradu.TY9X1	A	Aradu.A08:11122141-11125869	0	46.8012	inf	wat1-related protein at4g08300-like
J11_C_7d Vs J11_I_7d	Aradu.YY5C4	A	Aradu.A08:11204308-11210110	0	12.3052	inf	auxin-induced protein 5ng4
J11_C_7d Vs J11_I_7d	Aradu.SQ2UE	A	Aradu.A08:12596646-12599413	0	13.9584	inf	sec14p-like phosphatidylinositol transfer family protein
J11_C_7d Vs J11_I_7d	Aradu.G9W58	A	Aradu.A08:13522192-13523353	0	12.708	inf	blue copper protein
J11_C_7d Vs J11_I_7d	Aradu.W64DR	A	Aradu.A08:16812196-16815218	0	10.1453	inf	beta- insoluble isoenzyme cwinv1-like
J11_C_7d Vs J11_I_7d	Aradu.08MKE	A	Aradu.A08:26606532-26609906	0	7.16143	inf	cyclic nucleotide-gated ion channel 15
J11_C_7d Vs J11_I_7d	Aradu.DRR24	A	Aradu.A08:26611900-26616624	0	5.44385	inf	receptor-like serine threonine-protein kinase ncrk
J11_C_7d Vs J11_I_7d	Aradu.J1AAV	A	Aradu.A08:27732173-27733298	0	22.0385	inf	phytosulfokines 6
J11_C_7d Vs J11_I_7d	Aradu.Z33EL	A	Aradu.A08:32323843-32324887	0	13.8396	inf	tbc1 domain family member 5 homolog a-like
J11_C_7d Vs J11_I_7d	Aradu.6C67A	A	Aradu.A08:35362801-35363659	0	26.0915	inf	dehydration-responsive protein rd22
J11_C_7d Vs J11_I_7d	Aradu.D4Z5N	A	Aradu.A08:39776886-39778341	27.9879	1050.29	5.22984	mlp-like protein 43
J11_C_7d Vs J11_I_7d	Aradu.RV9CE	A	Aradu.A08:40721419-40722931	0	21.1957	inf	mlp-like protein 43
J11_C_7d Vs J11_I_7d	Aradu.R2ERN	A	Aradu.A09:999823-1003927	0	6.68971	inf	aquaporin nip6-1
J11_C_7d Vs J11_I_7d	Aradu.IEX64	A	Aradu.A09:1716385-1719541	0	10.1506	inf	probable 2-oxoglutarate-dependent dioxygenase aop1
J11_C_7d Vs J11_I_7d	Aradu.8ZG8V	A	Aradu.A09:5297222-5299585	0	16.668	inf	inorganic pyrophosphatase 1
J11_C_7d Vs J11_I_7d	Aradu.W0L41	A	Aradu.A09:19370664-19380907	0	7.21818	inf	geraniol 8-hydroxylase-like
J11_C_7d Vs J11_I_7d	Aradu.FPU8X	A	Aradu.A09:99547682-99551377	0	4.3366	inf	cellulose synthase-like protein d3
J11_C_7d Vs J11_I_7d	Aradu.R2M0E	A	Aradu.A09:99620833-99628394	0	22.5543	inf	cyclopropane-fatty-acyl-phospholipid synthase isoform 1
J11_C_7d Vs J11_I_7d	Aradu.AFA68	A	Aradu.A09:100192817-100203900	0	11.1343	inf	cyclopropane-fatty-acyl-phospholipid synthase isoform 1
J11_C_7d Vs J11_I_7d	Aradu.0252U	A	Aradu.A09:111060180-111062004	0	9.13261	inf	protein iq-domain 14
J11_C_7d Vs J11_I_7d	Aradu.MG1DN	A	Aradu.A09:111414789-111417727	0	4.37955	inf	thermospermine synthase acaulis5-like
J11_C_7d Vs J11_I_7d	Aradu.9AX0N	A	Aradu.A09:112491122-112492542	0	22.5029	inf	glutamate racemase
J11_C_7d Vs J11_I_7d	Aradu.V1XA0	A	Aradu.A09:113071728-113077728	0	5.45044	inf	abc transporter g family member 7
J11_C_7d Vs J11_I_7d	Aradu.P7H9H	A	Aradu.A09:187335-191646	0	2.72866	inf	interactor of constitutive active rops chloroplastic isoform x1
J11_C_7d Vs J11_I_7d	Aradu.JS6KM	A	Aradu.A09:14369475-14385458	0	4.47987	inf	inter-alpha-trypsin inhibitor heavy chain-like protein
J11_C_7d Vs J11_I_7d	Aradu.ELJ24	A	Aradu.A09:18884136-18888320	0	4.21993	inf	hypothetical protein PHAVU:007G209900g
J11_C_7d Vs J11_I_7d	Aradu.AHX86	A	Aradu.A09:65377794-65381157	0	6.32381	inf	leucine-rich repeat receptor-like protein kinase pxl1
J11_C_7d Vs J11_I_7d	Aradu.586VX	A	Aradu.A09:94297999-94303244	0	3.97565	inf	sieve element occlusion by forisomes 1
J11_C_7d Vs J11_I_7d	Aradu.HA492	A	Aradu.A09:113254194-113257246	0	5.38708	inf	mate efflux family protein 5-like
J11_C_7d Vs J11_I_7d	Aradu.NF8QC	A	Aradu.A09:116934621-116937039	0	13.9938	inf	chitinase homologue
J11_C_7d Vs J11_I_7d	Aradu.82IUF	A	Aradu.A09:120146901-120151181	0	3.97937	inf	abc transporter g family member 21-like
J11_C_7d Vs J11_I_7d	Aradu.7462V	A	Aradu.A10:5566712-5575913	0	16.9346	inf	ice-like protease p20 domain protein
J11_C_7d Vs J11_I_7d	Aradu.BYP3X	A	Aradu.A10:7465572-7467281	0	57.8218	inf	embryonic abundant protein usp92
J11_C_7d Vs J11_I_7d	Aradu.0M3HI	A	Aradu.A10:105479264-105482792	0	5.20301	inf	pectate lyase-like
J11_C_7d Vs J11_I_7d	Aradu.464FL	A	Aradu.A10:108859294-108862060	0	5.08354	inf	desi-like protein at4g17486
J11_C_7d Vs J11_I_7d	Aradu.BTE2B	A	Aradu.A10:1036644-1044443	0	6.5326	inf	fasciclin-like arabinogalactan protein 11
J11_C_7d Vs J11_I_7d	Aradu.N5B8E	A	Aradu.A10:3341744-3342572	0	6.75551	inf	serine arginine repetitive matrix protein 2-like
J11_C_7d Vs J11_I_7d	Aradu.J1BMZ	A	Aradu.A10:14283337-14284532	0	29.9189	inf	duf581 family protein
J11_C_7d Vs J11_I_7d	Aradu.UJ1ZX	A	Aradu.A10:66155242-66156829	0	7.43785	inf	peroxidase 5-like
J11_C_7d Vs J11_I_7d	Aradu.Z4EVV	A	Aradu.A10:73038181-73046980	0	56.5239	inf	nod factor-binding lectin-nucleotide phosphohydrolase
J11_C_7d Vs J11_I_7d	Aradu.Y47QS	A	Aradu.A10:82828237-82834368	0	7.29757	inf	caffeic acid 3-o-methyltransferase
J11_C_7d Vs J11_I_7d	Aradu.69YXI	A	Aradu.A10:105552935-105563727	0	2.35693	inf	gdsl esterase lipase at5g33370-like
J11_C_7d Vs J11_I_7d	Aradu.50TKD	A	Aradu.A10:107679731-107684764	0	24.9192	inf	aspartic proteinase nepenthesin-1
J11_C_7d Vs JL24_C_7d	Aradu.NX1MD	A	Aradu.A01:71942680-71944024	0	3.95489	inf	pollen-specific protein sf3
J11_C_7d Vs JL24_C_7d	Aradu.46ZNY	A	Aradu.A02:93077514-93085966	2.09614	704.729	8.39319	protein ros1
J11_C_7d Vs JL24_C_7d	Aradu.SSI0J	A	Aradu.A03:7595068-7597065	0	7.35659	inf	glucan endo- -beta-glucosidase
J11_C_7d Vs JL24_C_7d	Aradu.G5KEN	A	Aradu.A03:133258683-133260301	0	15.2058	inf	non-specific lipid transfer protein gpi-anchored 1
J11_C_7d Vs JL24_C_7d	Aradu.K7LGT	A	Aradu.A03:12139232-12141052	7.72194	178.417	4.53015	late embryogenesis abundant protein family protein
J11_C_7d Vs JL24_C_7d	Aradu.1H6YX	A	Aradu.A03:39874945-39882093	0	7.17825	inf	sieve element occlusion
J11_C_7d Vs JL24_C_7d	Aradu.R8J0X	A	Aradu.A04:78744009-78746391	0	19.9067	inf	probable serine threonine-protein kinase nak
J11_C_7d Vs JL24_C_7d	Aradu.J6XSM	A	Aradu.A04:11029029-11030449	0	19.7213	inf	chalcone synthase
J11_C_7d Vs JL24_C_7d	Aradu.AYN79	A	Aradu.A04:48226466-48235568	0	6.40272	inf	hypothetical protein
J11_C_7d Vs JL24_C_7d	Aradu.M8MLA	A	Aradu.A05:22239651-22240345	0	18.0859	inf	---NA---
J11_C_7d Vs JL24_C_7d	Aradu.ZX8WQ	A	Aradu.A05:105457863-105461869	0	4.84298	inf	gdsl esterase lipase
J11_C_7d Vs JL24_C_7d	Aradu.Z6HVH	A	Aradu.A05:105297273-105300589	0	9.45685	inf	protein srg1-like
J11_C_7d Vs JL24_C_7d	Aradu.J15U6	A	Aradu.A06:6797926-6798960	0	5.99369	inf	short-chain dehydrogenase reductase 3b-like
J11_C_7d Vs JL24_C_7d	Aradu.EF2HR	A	Aradu.A08:25098600-25100264	0	12.0731	inf	expansin-a4
J11_C_7d Vs JL24_C_7d	Aradu.TY9X1	A	Aradu.A08:11122141-11125869	0	3.59624	inf	wat1-related protein at4g08300-like
J11_C_7d Vs JL24_C_7d	Aradu.C09GA	A	Aradu.A09:1935755-1938509	0	22.2864	inf	isoflavone o- partial
J11_C_7d Vs JL24_C_7d	Aradu.HA492	A	Aradu.A09:113254194-113257246	0	4.92459	inf	mate efflux family protein 5-like
J11_C_7d Vs JL24_C_7d	Aradu.0SV2V	A	Aradu.A09:120254141-120256584	0	5.18755	inf	piriformospora indica-insensitive protein 2-like
J11_C_7d Vs JL24_C_7d	Aradu.QIZ46	A	Aradu.A10:3680743-3682773	0	6.81903	inf	protein mother of ft and tf 1-like
J11_C_7d Vs JL24_C_7d	Aradu.50TKD	A	Aradu.A10:107679731-107684764	0	2.72474	inf	aspartic proteinase nepenthesin-1
J11_I_1d Vs JL24_I_1d	Aradu.5Z6ML	A	Adur1683:19272-19800	226.017	1015.15	2.16719	unknow protein
J11_I_1d Vs JL24_I_1d	Aradu.T2T8X	A	Adur2969:7271-8993	0	6.05323	inf	ubiquitin-specific protease 8
J11_I_1d Vs JL24_I_1d	Aradu.2GI2F	A	Aradu.A01:34940215-34940548	125.624	596.355	2.24706	cytochrome b reductase 1
J11_I_1d Vs JL24_I_1d	Aradu.KI3UZ	A	Aradu.A01:96132310-96133187	89.6714	413.271	2.20437	pathogenesis-related protein class partial
J11_I_1d Vs JL24_I_1d	Aradu.QH3G4	A	Aradu.A01:8078889-8081156	9.18655	48.6023	2.40343	ycf54-like protein
J11_I_1d Vs JL24_I_1d	Aradu.S88B1,Aradu.XY6KP	A	Aradu.A01:26902718-26904142	46.2537	215.556	2.22042	cell wall-associated hydrolase
J11_I_1d Vs JL24_I_1d	Aradu.Q29FA	A	Aradu.A01:92108478-92111399	2.95767	15.9	2.42649	probable -trehalose-phosphate synthase
J11_I_1d Vs JL24_I_1d	Aradu.0X3DX	A	Aradu.A01:94992782-94993592	103.12	450.786	2.12811	pathogenesis-related protein class 10
J11_I_1d Vs JL24_I_1d	Aradu.Z07JX	A	Aradu.A01:98283288-98284010	167.7	972.443	2.53573	ycf68 protein
J11_I_1d Vs JL24_I_1d	Aradu.Y8LHL	A	Aradu.A02:6433456-6435139	0	2.66184	inf	oxygen-evolving enhancer protein 3-2
J11_I_1d Vs JL24_I_1d	Aradu.5IY98	A	Aradu.A02:76122612-76127203	4.76457	29.0235	2.6068	ribulose bisphosphate carboxylase oxygenase activase chloroplast
J11_I_1d Vs JL24_I_1d	Aradu.I35R0	A	Aradu.A02:660260-660789	41.3599	310.309	2.9074	cell wall-associated hydrolase
J11_I_1d Vs JL24_I_1d	Aradu.56PSF	A	Aradu.A02:1046396-1047844	6.13821	75.371	3.61812	tpr repeat protein
J11_I_1d Vs JL24_I_1d	Aradu.N8FJN	A	Aradu.A02:83119985-83122426	11.4254	97.7247	3.09647	ferritin- chloroplastic
J11_I_1d Vs JL24_I_1d	Aradu.YXE38	A	Aradu.A02:86063645-86067520	0	0.922696	inf	cytochrome p450 83b1-like
J11_I_1d Vs JL24_I_1d	Aradu.60A6N	A	Aradu.A02:86218596-86222348	0	2.98997	inf	pectinesterase 2
J11_I_1d Vs JL24_I_1d	Aradu.HY2PA	A	Aradu.A02:86248567-86250806	0	2.63385	inf	pectinesterase 2-like
J11_I_1d Vs JL24_I_1d	Aradu.VIF27	A	Aradu.A02:90849073-90851660	2.80219	27.1383	3.27571	probable pectinesterase pectinesterase inhibitor 7
J11_I_1d Vs JL24_I_1d	Aradu.IXJ3W,Aradu.P0W3S,Aradu.VF9SY	A	Aradu.A02:93385847-93387962	57.88	411.71	2.83049	maturase
J11_I_1d Vs JL24_I_1d	Aradu.010SR,Aradu.30K9R	A	Aradu.A03:57722404-57723773	22.4579	113.704	2.33999	hypothetical chloroplast rf68
J11_I_1d Vs JL24_I_1d	Aradu.4I7WA	A	Aradu.A03:133486712-133490933	152.246	614.739	2.01357	xyloglucan endotransglucosylase hydrolase family protein
J11_I_1d Vs JL24_I_1d	Aradu.JB051	A	Aradu.A03:3773848-3776004	4.55251	44.8505	3.30039	endochitinase pr4-like
J11_I_1d Vs JL24_I_1d	Aradu.D47ZF	A	Aradu.A03:49631235-49632456	0	2.32764	inf	---NA---
J11_I_1d Vs JL24_I_1d	Aradu.JZT13	A	Aradu.A03:127548402-127552703	3.69415	15.6823	2.08582	-trehalose-phosphate synthase
J11_I_1d Vs JL24_I_1d	Aradu.5Y4LG	A	Aradu.A04:9591871-9593533	4.50484	35.2196	2.96683	reticuline oxidase-like protein
J11_I_1d Vs JL24_I_1d	Aradu.I8PKM	A	Aradu.A04:9962089-9964478	0	1.95977	inf	6b-interacting protein 2
J11_I_1d Vs JL24_I_1d	Aradu.WYC64	A	Aradu.A04:15439470-15440974	0	2.33577	inf	major allergen pru ar 1-like
J11_I_1d Vs JL24_I_1d	Aradu.6G9IX	A	Aradu.A04:32754198-32755508	0	1.37599	inf	---NA---
J11_I_1d Vs JL24_I_1d	Aradu.06CED	A	Aradu.A04:77932954-77936737	0	0.990374	inf	replication factor-a carboxy-terminal domain protein
J11_I_1d Vs JL24_I_1d	Aradu.R8J0X	A	Aradu.A04:78744009-78746391	0	19.0717	inf	probable serine threonine-protein kinase nak
J11_I_1d Vs JL24_I_1d	Aradu.JD2JG	A	Aradu.A04:101073192-101074024	0	4.52634	inf	---NA---
J11_I_1d Vs JL24_I_1d	Aradu.AYN79	A	Aradu.A04:48226466-48235568	0	7.97608	inf	hypothetical protein
J11_I_1d Vs JL24_I_1d	Aradu.L7ESN	A	Aradu.A05:1913062-1918265	4.14455	25.0522	2.59565	phosphoribulokinase family protein
J11_I_1d Vs JL24_I_1d	Aradu.4196P	A	Aradu.A05:3793198-3795221	22.9457	108.446	2.24069	class ii chitinase
J11_I_1d Vs JL24_I_1d	Aradu.MTA5N	A	Aradu.A05:4377858-4379962	0	0.866366	inf	probable transporter mch1
J11_I_1d Vs JL24_I_1d	Aradu.C3HA1	A	Aradu.A05:34715753-34716053	0	14.8594	inf	serine threonine-protein kinase bri1-like 2
J11_I_1d Vs JL24_I_1d	Aradu.6N79J	A	Aradu.A05:28687467-28688530	0	1.73035	inf	---NA---
J11_I_1d Vs JL24_I_1d	Aradu.V1798	A	Aradu.A05:106983266-106985441	6.77599	41.7869	2.62455	serine threonine-protein phosphatase 7 long form homolog
J11_I_1d Vs JL24_I_1d	Aradu.F5JK8	A	Aradu.A05:109250828-109253564	1.4208	63.412	5.47998	cytochrome p450 71a1
J11_I_1d Vs JL24_I_1d	Aradu.4ET7S	A	Aradu.A05:109771616-109776017	0	1.00636	inf	replication factor-a carboxy-terminal domain protein
J11_I_1d Vs JL24_I_1d	Aradu.1QI16	A	Aradu.A06:1256618-1260495	0	1.6347	inf	arachin ahy-4
J11_I_1d Vs JL24_I_1d	Aradu.FB2F2	A	Aradu.A06:4986452-4992387	1.54078	12.4581	3.01535	respiratory burst oxidase-like protein
J11_I_1d Vs JL24_I_1d	Aradu.05AEE	A	Aradu.A06:8723710-8725869	0	7.42881	inf	---NA---
J11_I_1d Vs JL24_I_1d	Aradu.Q1VWH	A	Aradu.A06:77491535-77493827	28.3502	126.543	2.1582	protein nrt1 ptr family -like
J11_I_1d Vs JL24_I_1d	Aradu.KK9GE	A	Aradu.A06:2647533-2649021	5.15648	35.9025	2.79962	hydroquinone glucosyltransferase-like
J11_I_1d Vs JL24_I_1d	Aradu.H65EF	A	Aradu.A06:3133177-3134561	0	2.37425	inf	ribonucleoside-diphosphate reductase large subunit
J11_I_1d Vs JL24_I_1d	Aradu.ZC5ID	A	Aradu.A06:17518515-17519164	68.3727	396.388	2.53542	gast1-like protein
J11_I_1d Vs JL24_I_1d	Aradu.I4MAR,Aradu.M0IUH,Aradu.MM4U6	A	Aradu.A06:95750202-95751925	115.996	598.729	2.36783	ribosomal protein s4
J11_I_1d Vs JL24_I_1d	Aradu.8H6GX	A	Aradu.A07:39776930-39777200	89.1526	557.885	2.64562	metallocarboxypeptidase inhibitor
J11_I_1d Vs JL24_I_1d	Aradu.CQ62P	A	Aradu.A07:23093745-23101791	4.74847	53.8233	3.5027	cyanate hydratase
J11_I_1d Vs JL24_I_1d	Aradu.7N7HA	A	Aradu.A07:39852726-39853266	131.063	968.661	2.88573	metallocarboxypeptidase inhibitor
J11_I_1d Vs JL24_I_1d	Aradu.PTU5T	A	Aradu.A08:15558806-15565377	13.049	68.8606	2.39973	phosphoenolpyruvate carboxykinase
J11_I_1d Vs JL24_I_1d	Aradu.S2SYE	A	Aradu.A08:49306243-49307719	6.2876	88.7484	3.81914	expansin alpha
J11_I_1d Vs JL24_I_1d	Aradu.SE3H1	A	Aradu.A08:6518005-6519510	0	1.89264	inf	chlorophyll a-b binding protein chloroplastic
J11_I_1d Vs JL24_I_1d	Aradu.WX5KP	A	Aradu.A08:23296801-23300803	25.5464	125.147	2.29244	seed linoleate 9s-lipoxygenase
J11_I_1d Vs JL24_I_1d	Aradu.4XL1L	A	Aradu.A08:40315034-40329268	0	4.93666	inf	rna polymerase beta partial
J11_I_1d Vs JL24_I_1d	Aradu.951UC	A	Aradu.A09:13560050-13567039	3.89642	76.8377	4.30159	seed linoleate 9s-lipoxygenase
J11_I_1d Vs JL24_I_1d	Aradu.R2M0E	A	Aradu.A09:99620833-99628394	0	0.639838	inf	cyclopropane-fatty-acyl-phospholipid synthase isoform 1
J11_I_1d Vs JL24_I_1d	Aradu.P3BR9	A	Aradu.A09:103826555-103829929	10.2504	46.0217	2.16664	probable plastid-lipid-associated protein chloroplastic isoform x2
J11_I_1d Vs JL24_I_1d	Aradu.V7YK4	A	Aradu.A09:112983397-112988741	4.53404	21.4224	2.24025	cupredoxin superfamily protein isoform 1
J11_I_1d Vs JL24_I_1d	Aradu.RUD1R	A	Aradu.A10:2083346-2084975	0	1.66037	inf	conserved hypothetical protein
J11_I_1d Vs JL24_I_1d	Aradu.J0PRI	A	Aradu.A10:5368925-5372741	2.07935	12.3416	2.56932	5-oxoprolinase
J11_I_1d Vs JL24_I_1d	Aradu.7XS8V	A	Aradu.A10:5802353-5804187	49.9997	271.26	2.43968	cationic peroxidase
J11_I_1d Vs JL24_I_1d	Aradu.3A0ZB	A	Aradu.A10:10865446-10867528	15.3108	99.4352	2.69921	probable e3 ubiquitin-protein ligase xerico
J11_I_1d Vs JL24_I_1d	Aradu.KP1RG	A	Aradu.A10:47855344-47856111	0	5.02481	inf	ubiquitin-conjugating enzyme e2 20-like
J11_I_1d Vs JL24_I_1d	Aradu.F9LPP	A	Aradu.A10:105395439-105396982	4.18472	134.554	5.00691	chloroplast ribulose -bisphosphate carboxylase oxygenase small partial
J11_I_1d Vs JL24_I_1d	Aradu.D8WVG	A	Aradu.A10:4724996-4728532	12.5849	58.0954	2.20673	proline iminopeptidase
J11_I_1d Vs JL24_I_1d	Aradu.947SP	A	Aradu.A10:5793408-5795258	0	1.07823	inf	cationic peroxidase 2
J11_I_1d Vs JL24_I_1d	Aradu.JK7IR,Aradu.NW8ML	A	Aradu.A10:15976405-15979129	111.424	542.953	2.28477	metal transporter nramp5
J11_I_1d Vs JL24_I_1d	Aradu.IZ11Y	A	Aradu.A10:47349355-47352005	18.86	103.142	2.45122	ribosome-binding factor chloroplastic
J11_I_2d Vs JL24_I_2d	Aradu.FF4JR	A	Aradu.A01:18020770-18023576	0	5.78263	inf	ribonucleoside-diphosphate reductase large subunit
J11_I_2d Vs JL24_I_2d	Aradu.H7LWV	A	Aradu.A01:20438043-20439040	0	27.3494	inf	-dihydroxyhept-2-ene- -dioic acid
J11_I_2d Vs JL24_I_2d	Aradu.SA7AK	A	Aradu.A02:6300454-6303704	0	2.10716	inf	strong similarity to gi
J11_I_2d Vs JL24_I_2d	Aradu.RH7UJ	A	Aradu.A02:84841827-84842467	0	8.81793	inf	e3 ubiquitin-protein ligase neurl1b
J11_I_2d Vs JL24_I_2d	Aradu.9I4XH	A	Aradu.A03:24227013-24229189	0	5.55744	inf	duf538 family protein
J11_I_2d Vs JL24_I_2d	Aradu.F6R0D	A	Aradu.A03:128991841-128994322	11.6161	168.186	3.85586	serine threonine-protein kinase sapk2
J11_I_2d Vs JL24_I_2d	Aradu.4I7WA	A	Aradu.A03:133486712-133490933	9.63374	213.66	4.47108	xyloglucan endotransglucosylase hydrolase family protein
J11_I_2d Vs JL24_I_2d	Aradu.T7M3D	A	Aradu.A03:32599115-32600081	0	2.2132	inf	leucine-rich repeat extensin-like protein 4
J11_I_2d Vs JL24_I_2d	Aradu.D47ZF	A	Aradu.A03:49631235-49632456	0	1.64185	inf	---NA---
J11_I_2d Vs JL24_I_2d	Aradu.J31ZQ	A	Aradu.A03:127266032-127268355	13.3326	66.5832	2.3202	f-box protein skip28
J11_I_2d Vs JL24_I_2d	Aradu.I8PKM	A	Aradu.A04:9962089-9964478	0	3.79054	inf	6b-interacting protein 2
J11_I_2d Vs JL24_I_2d	Aradu.6G9IX	A	Aradu.A04:32754198-32755508	0	1.87039	inf	---NA---
J11_I_2d Vs JL24_I_2d	Aradu.R8J0X	A	Aradu.A04:78744009-78746391	0	21.9673	inf	probable serine threonine-protein kinase nak
J11_I_2d Vs JL24_I_2d	Aradu.JD2JG	A	Aradu.A04:101073192-101074024	0	26.4361	inf	---NA---
J11_I_2d Vs JL24_I_2d	Aradu.96WXG	A	Aradu.A04:120010355-120012241	0	11.3083	inf	---NA---
J11_I_2d Vs JL24_I_2d	Aradu.C3HA1	A	Aradu.A05:34715753-34716053	0	20.9948	inf	serine threonine-protein kinase bri1-like 2
J11_I_2d Vs JL24_I_2d	Aradu.539EP	A	Aradu.A05:1243798-1255112	0	12.5891	inf	patatin-like protein 2
J11_I_2d Vs JL24_I_2d	Aradu.I4ITZ	A	Aradu.A05:1957306-1960404	0	1.15902	inf	hypothetical protein
J11_I_2d Vs JL24_I_2d	Aradu.E9IYC	A	Aradu.A05:21677137-21678661	0	4.33318	inf	---NA---
J11_I_2d Vs JL24_I_2d	Aradu.I9JHM	A	Aradu.A06:7282568-7283429	0	3.27694	inf	PREDICTED: uncharacterized protein LOC100783287
J11_I_2d Vs JL24_I_2d	Aradu.ZH4X8	A	Aradu.A06:7291086-7292761	0	5.74261	inf	della protein rgl1-like
J11_I_2d Vs JL24_I_2d	Aradu.X06N9	A	Aradu.A06:57383334-57385187	0	5.78983	inf	ccr4-not transcription complex subunit 2
J11_I_2d Vs JL24_I_2d	Aradu.H65EF	A	Aradu.A06:3133177-3134561	0	3.64518	inf	ribonucleoside-diphosphate reductase large subunit
J11_I_2d Vs JL24_I_2d	Aradu.DI89V	A	Aradu.A06:97897436-97905317	4.48045	31.8349	2.82889	PREDICTED: uncharacterized protein LOC100783487 isoform X2
J11_I_2d Vs JL24_I_2d	Aradu.G4PX6	A	Aradu.A07:1275877-1279624	9.36307	149.652	3.99848	probable galactinol--sucrose galactosyltransferase 1
J11_I_2d Vs JL24_I_2d	Aradu.T3NBU	A	Aradu.A07:47741722-47743386	0	2.95476	inf	adomet-dependent rrna methyltransferase spb1
J11_I_2d Vs JL24_I_2d	Aradu.U8IBL	A	Aradu.A07:77854389-77860568	4.2524	37.3498	3.13475	aldolase-type tim barrel family protein isoform 1
J11_I_2d Vs JL24_I_2d	Aradu.EJI7H	A	Aradu.A08:3810399-3811799	0	8.83704	inf	---NA---
J11_I_2d Vs JL24_I_2d	Aradu.WA69B	A	Aradu.A08:30129542-30134464	0	7.46635	inf	zinc finger bed domain-containing protein ricesleeper 2-like
J11_I_2d Vs JL24_I_2d	Aradu.Y4TRH	A	Aradu.A08:24269386-24269993	0	13.104	inf	---NA---
J11_I_2d Vs JL24_I_2d	Aradu.7ZB45,Aradu.Q5HZK	A	Aradu.A08:35170620-35184487	0	1.08242	inf	g-type lectin s-receptor-like serine threonine-protein kinase at4g27290 isoform x1
J11_I_2d Vs JL24_I_2d	Aradu.D1CF5	A	Aradu.A08:40332694-40339230	15.437	127.707	3.04838	flavonoid prenyltransferase
J11_I_2d Vs JL24_I_2d	Aradu.QWT2E	A	Aradu.A09:28677630-28678287	0	10.0086	inf	phototropin-2 protein
J11_I_2d Vs JL24_I_2d	Aradu.0SV2V	A	Aradu.A09:120254141-120256584	0	2.80997	inf	piriformospora indica-insensitive protein 2-like
J11_I_2d Vs JL24_I_2d	Aradu.ZFE21	A	Aradu.A10:63403631-63407444	0	3.63443	inf	beta- -galactosyltransferase 2
J11_I_2d Vs JL24_I_2d	Aradu.G5UQY	A	Aradu.A10:102840359-102844410	0	1.57992	inf	wat1-related protein chloroplastic-like
J11_I_2d Vs JL24_I_2d	Aradu.5V0J3	A	Aradu.A10:97627246-97629448	0	29.0021	inf	---NA---
J11_I_3d Vs JL24_I_3d	Aradu.T2T8X	A	Adur2969:7271-8993	0	8.97061	inf	ubiquitin-specific protease 8
J11_I_3d Vs JL24_I_3d	Aradu.SS6EF	A	Adur868_2:37343-37988	0	2.95374	inf	transcription factor tga2-like
J11_I_3d Vs JL24_I_3d	Aradu.FF4JR	A	Aradu.A01:18020770-18023576	0	4.91418	inf	ribonucleoside-diphosphate reductase large subunit
J11_I_3d Vs JL24_I_3d	Aradu.12ETV	A	Aradu.A01:1569689-1571818	10.45	156.965	3.90887	salicylate o-methyltransferase
J11_I_3d Vs JL24_I_3d	Aradu.61A42	A	Aradu.A01:104549223-104551190	0	8.96583	inf	cytochrome p450 78a5-like
J11_I_3d Vs JL24_I_3d	Aradu.NW89D	A	Aradu.A02:62368789-62370181	0	4.19767	inf	---NA---
J11_I_3d Vs JL24_I_3d	Aradu.7H0DM	A	Aradu.A02:76040555-76041453	0	8.15572	inf	---NA---
J11_I_3d Vs JL24_I_3d	Aradu.DD097	A	Aradu.A03:127236319-127241586	10.1305	72.3774	2.83683	endoglucanase 8-like
J11_I_3d Vs JL24_I_3d	Aradu.1H6YX	A	Aradu.A03:39874945-39882093	1.95761	21.1035	3.43032	sieve element occlusion
J11_I_3d Vs JL24_I_3d	Aradu.D47ZF	A	Aradu.A03:49631235-49632456	0	2.68756	inf	---NA---
J11_I_3d Vs JL24_I_3d	Aradu.I8PKM	A	Aradu.A04:9962089-9964478	0	2.12585	inf	6b-interacting protein 2
J11_I_3d Vs JL24_I_3d	Aradu.R8J0X	A	Aradu.A04:78744009-78746391	0	19.6512	inf	probable serine threonine-protein kinase nak
J11_I_3d Vs JL24_I_3d	Aradu.482TA	A	Aradu.A04:118746726-118750041	0	31.4988	inf	udp-glycosyltransferase 83a1-like
J11_I_3d Vs JL24_I_3d	Aradu.68X4H	A	Aradu.A05:9276231-9279013	3.46651	32.8288	3.24341	anthocyanidin 3-o-glucosyltransferase 5-like
J11_I_3d Vs JL24_I_3d	Aradu.C3HA1	A	Aradu.A05:34715753-34716053	0	13.1429	inf	serine threonine-protein kinase bri1-like 2
J11_I_3d Vs JL24_I_3d	Aradu.8D75I	A	Aradu.A05:34717055-34718856	0	5.872	inf	atp-dependent 6-phosphofructokinase 7-like
J11_I_3d Vs JL24_I_3d	Aradu.U66TG	A	Aradu.A05:4408508-4410670	4.26777	64.7163	3.92258	thaumatin-like protein 1-like
J11_I_3d Vs JL24_I_3d	Aradu.0KB9L	A	Aradu.A06:7668034-7673065	0.923446	17.7604	4.26549	probable beta-d-xylosidase 2
J11_I_3d Vs JL24_I_3d	Aradu.H65EF	A	Aradu.A06:3133177-3134561	0	2.59147	inf	ribonucleoside-diphosphate reductase large subunit
J11_I_3d Vs JL24_I_3d	Aradu.M35ZU	A	Aradu.A06:23345413-23349318	10.856	79.4776	2.87206	adenylate kinase chloroplastic
J11_I_3d Vs JL24_I_3d	Aradu.A24RB	A	Aradu.A07:8878977-8879652	8.17311	114.755	3.81153	abscisic acid receptor pyl4-like
J11_I_3d Vs JL24_I_3d	Aradu.CQ62P	A	Aradu.A07:23093745-23101791	8.44145	99.1482	3.55402	cyanate hydratase
J11_I_3d Vs JL24_I_3d	Aradu.EF677	A	Aradu.A08:27122726-27124353	3.84021	54.876	3.83692	xyloglucan endotransglucosylase hydrolase protein 32
J11_I_3d Vs JL24_I_3d	Aradu.73MTJ	A	Aradu.A09:114373558-114375619	7.47032	65.2241	3.12616	cytochrome p450 cyp73a100-like
J11_I_3d Vs JL24_I_3d	Aradu.RUD1R	A	Aradu.A10:2083346-2084975	0	2.10972	inf	conserved hypothetical protein
J11_I_3d Vs JL24_I_3d	Aradu.7XS8V	A	Aradu.A10:5802353-5804187	8.04474	55.4317	2.78459	cationic peroxidase
J11_I_3d Vs JL24_I_3d	Aradu.XF8VR	A	Aradu.A10:98002249-98004854	16.1695	86.1245	2.41314	glycine-rich rna-binding protein mitochondrial-like
J11_I_7d Vs JL24_I_7d	Aradu.FF4JR	A	Aradu.A01:18020770-18023576	0	10.4832	inf	ribonucleoside-diphosphate reductase large subunit
J11_I_7d Vs JL24_I_7d	Aradu.R8J0X	A	Aradu.A04:78744009-78746391	0	48.1601	inf	probable serine threonine-protein kinase nak
J11_I_7d Vs JL24_I_7d	Aradu.JD2JG	A	Aradu.A04:101073192-101074024	0	13.4728	inf	---NA---
J11_I_7d Vs JL24_I_7d	Aradu.G3R8R	A	Aradu.A04:103084743-103085408	0	88.8972	inf	---NA---
J11_I_7d Vs JL24_I_7d	Aradu.C3HA1	A	Aradu.A05:34715753-34716053	0	33.6316	inf	serine threonine-protein kinase bri1-like 2
JL24_C_2d Vs JL24_I_2d	Aradu.6S4B3	A	Aradu.A02:4404985-4405671	0	23.614	inf	permease transmembrane protein
JL24_C_2d Vs JL24_I_2d	Aradu.PJ6U1	A	Aradu.A05:15074077-15075888	9.94976	738.09	6.21299	protein lurp-one-related 17
JL24_C_3d Vs JL24_I_3d	Aradu.SS6EF	A	Adur868_2:37343-37988	0	2.87667	inf	transcription factor tga2-like
JL24_C_3d Vs JL24_I_3d	Aradu.175L3	A	Aradu.A01:98829826-98832619	3.40884	59.5478	4.12669	glucan endo- -beta-glucosidase
JL24_C_3d Vs JL24_I_3d	Aradu.12ETV	A	Aradu.A01:1569689-1571818	12.1784	152.87	3.64991	salicylate o-methyltransferase
JL24_C_3d Vs JL24_I_3d	Aradu.G235T	A	Aradu.A01:7243232-7246084	0	1.94915	inf	alpha expansin like protein
JL24_C_3d Vs JL24_I_3d	Aradu.1J1TJ	A	Aradu.A02:93188416-93190004	0	1.15839	inf	stress response protein nst1
JL24_C_3d Vs JL24_I_3d	Aradu.DD097	A	Aradu.A03:127236319-127241586	1.49309	70.4897	5.56104	endoglucanase 8-like
JL24_C_3d Vs JL24_I_3d	Aradu.28WLZ	A	Aradu.A03:2608839-2611117	21.9071	447.53	4.35251	expansin-a4
JL24_C_3d Vs JL24_I_3d	Aradu.NG1V2	A	Aradu.A03:2954782-2955774	5.85265	108.134	4.20758	dicarboxylate transporter chloroplastic
JL24_C_3d Vs JL24_I_3d	Aradu.IV8SJ	A	Aradu.A03:126498777-126500605	4.7442	205.198	5.43471	expansin-a15-like precursor
JL24_C_3d Vs JL24_I_3d	Aradu.P0ZYD	A	Aradu.A04:4234548-4237357	13.4414	276.882	4.36451	glucose-6-phosphate phosphate translocator chloroplastic
JL24_C_3d Vs JL24_I_3d	Aradu.2I1UD	A	Aradu.A05:92262137-92263900	0	8.99508	inf	heavy metal transport detoxification superfamily protein
JL24_C_3d Vs JL24_I_3d	Aradu.MTS9G	A	Aradu.A05:100092583-100096124	9.96786	97.9585	3.29682	aldehyde dehydrogenase family 2 member mitochondrial
JL24_C_3d Vs JL24_I_3d	Aradu.DSS3T	A	Aradu.A06:17802655-17804120	1.66261	62.4779	5.23183	expansin alpha
JL24_C_3d Vs JL24_I_3d	Aradu.AW9GY	A	Aradu.A06:106136675-106142366	0	4.48182	inf	14 kda proline-rich protein
JL24_C_3d Vs JL24_I_3d	Aradu.IJX4I	A	Aradu.A07:7010499-7013247	4.86262	72.5704	3.89957	glucan endo- -beta-glucosidase 12-like
JL24_C_3d Vs JL24_I_3d	Aradu.K3ZSF	A	Aradu.A07:17973617-17975772	57.6798	1126.38	4.28748	expansin-a8-like precursor
JL24_C_3d Vs JL24_I_3d	Aradu.I67U0	A	Aradu.A07:24056906-24060215	2.13285	116.654	5.77331	microsomal omega-3 fatty acid desaturase
JL24_C_3d Vs JL24_I_3d	Aradu.TRF59	A	Aradu.A08:40850463-40861749	11.74	275.708	4.55363	protein zinc induced facilitator-like 1-like isoform x1
JL24_C_3d Vs JL24_I_3d	Aradu.93DCC	A	Aradu.A08:1135963-1138496	0	0.908885	inf	bel1-like homeodomain protein 11
JL24_C_3d Vs JL24_I_3d	Aradu.50TKD	A	Aradu.A10:107679731-107684764	5.65522	133.574	4.56192	aspartic proteinase nepenthesin-1
JL24_C_7d Vs JL24_I_7d	Aradu.8FP0P	A	Aradu.A01:5549078-5551836	0	2.37149	inf	double clp-n motif p-loop nucleoside triphosphate hydrolase superfamily protein
JL24_C_7d Vs JL24_I_7d	Aradu.L52D5	A	Aradu.A01:6522451-6524577	0	10.0005	inf	hypothetical protein PHAVU:006G073000g
JL24_C_7d Vs JL24_I_7d	Aradu.PD5G5	A	Aradu.A01:95748705-95748975	0	30.6821	inf	hypothetical protein MTR:4g121930
JL24_C_7d Vs JL24_I_7d	Aradu.56GAP	A	Aradu.A01:8416145-8418187	0	3.79336	inf	nodulin-like mfs transporter
JL24_C_7d Vs JL24_I_7d	Aradu.0QC7R	A	Aradu.A01:19877662-19879820	0	214.867	inf	expansin-like b1
JL24_C_7d Vs JL24_I_7d	Aradu.R9YEA	A	Aradu.A01:26324162-26324890	0	47.3759	inf	protein lol1
JL24_C_7d Vs JL24_I_7d	Aradu.C6U65	A	Aradu.A02:83076220-83084333	0	6.71754	inf	pyruvate orthophosphate dikinase isoform 2
JL24_C_7d Vs JL24_I_7d	Aradu.7AP79	A	Aradu.A02:90411563-90414680	0	4.46374	inf	e3 ubiquitin-protein ligase bah1-like
JL24_C_7d Vs JL24_I_7d	Aradu.MT7GR	A	Aradu.A03:4574859-4575738	0	21.6718	inf	CM0216.380.nc
JL24_C_7d Vs JL24_I_7d	Aradu.GM02C	A	Aradu.A03:6746803-6749246	0	17.5185	inf	and peptidoglycan-binding domain-containing protein 1
JL24_C_7d Vs JL24_I_7d	Aradu.Y9QIT	A	Aradu.A03:36916143-36918860	0	27.1353	inf	probable xyloglucan endotransglucosylase hydrolase protein 23
JL24_C_7d Vs JL24_I_7d	Aradu.H9VE0	A	Aradu.A03:116603459-116604871	0	6.95094	inf	PREDICTED: uncharacterized protein LOC102659815
JL24_C_7d Vs JL24_I_7d	Aradu.63RP0	A	Aradu.A03:125743613-125746461	0	3.42415	inf	protein iq-domain 31
JL24_C_7d Vs JL24_I_7d	Aradu.EHB8R	A	Aradu.A03:129068235-129069824	0	2.97864	inf	wall-associated receptor kinase-like 15
JL24_C_7d Vs JL24_I_7d	Aradu.HF6QX	A	Aradu.A03:33786443-33787001	0	4.63025	inf	protein nim1-interacting 2-like
JL24_C_7d Vs JL24_I_7d	Aradu.UZC91	A	Aradu.A03:106064010-106065654	0	74.3259	inf	bidirectional sugar transporter sweet14-like
JL24_C_7d Vs JL24_I_7d	Aradu.QVT4C	A	Aradu.A03:118291065-118295377	0	5.07073	inf	protein strubbelig-receptor family 3 isoform x1
JL24_C_7d Vs JL24_I_7d	Aradu.PZH7G	A	Aradu.A03:130575835-130579736	0	27.5289	inf	---NA---
JL24_C_7d Vs JL24_I_7d	Aradu.UM5VR	A	Aradu.A04:417908-435526	0	3.58103	inf	retrotransposon ty1-copia subclass
JL24_C_7d Vs JL24_I_7d	Aradu.A1T14	A	Aradu.A04:912645-926002	0	1.90922	inf	oligopeptide transporter 7
JL24_C_7d Vs JL24_I_7d	Aradu.MI3UP	A	Aradu.A04:3303311-3306921	0	3.00831	inf	sugar porter family mfs transporter
JL24_C_7d Vs JL24_I_7d	Aradu.V827F	A	Aradu.A04:95296103-95301159	0	2.75722	inf	mitoferrin-like
JL24_C_7d Vs JL24_I_7d	Aradu.R9D32	A	Aradu.A04:12684809-12687314	0	5.00106	inf	gdsl esterase lipase
JL24_C_7d Vs JL24_I_7d	Aradu.Y0R7I	A	Aradu.A04:16209288-16212326	0	8.58053	inf	probable protein phosphatase 2c 34
JL24_C_7d Vs JL24_I_7d	Aradu.B80V6	A	Aradu.A05:89638187-89640451	0	5.5331	inf	senescence dehydration-associated-like protein
JL24_C_7d Vs JL24_I_7d	Aradu.AT974	A	Aradu.A05:13296026-13297780	0	15.7531	inf	protein odorant1
JL24_C_7d Vs JL24_I_7d	Aradu.L3IQI	A	Aradu.A06:107759598-107761804	0	2.84796	inf	non-functional nadph-dependent codeinone reductase 2-like
JL24_C_7d Vs JL24_I_7d	Aradu.M6DL9	A	Aradu.A06:3804397-3806982	0	2.96143	inf	ammonium transporter 3 member 2-like
JL24_C_7d Vs JL24_I_7d	Aradu.JDX1B	A	Aradu.A06:64489226-64495979	0	1.4478	inf	pleiotropic drug resistance protein 2-like
JL24_C_7d Vs JL24_I_7d	Aradu.VK6NM	A	Aradu.A07:3292811-3295526	0	2.92945	inf	cytochrome p450 716b1-like
JL24_C_7d Vs JL24_I_7d	Aradu.MZ0IC	A	Aradu.A07:9462383-9466996	0	4.02405	inf	leucoanthocyanidin dioxygenase-like
JL24_C_7d Vs JL24_I_7d	Aradu.68YSI	A	Aradu.A07:21216279-21222063	0	3.33577	inf	partial
JL24_C_7d Vs JL24_I_7d	Aradu.QE5JW	A	Aradu.A07:59089788-59092994	0	1.83077	inf	serine threonine-protein phosphatase 7 long form homolog
JL24_C_7d Vs JL24_I_7d	Aradu.VP7YH	A	Aradu.A08:15844103-15847681	0	2.33967	inf	receptor-like protein kinase hsl1
JL24_C_7d Vs JL24_I_7d	Aradu.55EWQ	A	Aradu.A08:44580696-44583087	0	8.77608	inf	sesquiterpene synthase
JL24_C_7d Vs JL24_I_7d	Aradu.K49J7	A	Aradu.A08:16940288-16941379	0	5.9969	inf	transcription factor myb1r1
JL24_C_7d Vs JL24_I_7d	Aradu.03ZPL	A	Aradu.A09:113672719-113675108	0	2.05951	inf	probable serine threonine-protein kinase at1g18390-like
JL24_C_7d Vs JL24_I_7d	Aradu.ED8I5	A	Aradu.A09:116041398-116044009	0	2.24046	inf	heparanase-like protein 2
JL24_C_7d Vs JL24_I_7d	Aradu.R07DC	A	Aradu.A09:119490001-119496419	0	2.14746	inf	lectin
JL24_C_7d Vs JL24_I_7d	Aradu.W6UVI	A	Aradu.A09:2253035-2253470	0	11.0405	inf	atp synthase subunit beta
JL24_C_7d Vs JL24_I_7d	Aradu.CWM79	A	Aradu.A09:95163051-95175416	0	0.713972	inf	sieve element-occluding protein
JL24_C_7d Vs JL24_I_7d	Aradu.0D63F	A	Aradu.A10:893861-894407	0	31.8954	inf	proline-rich receptor-like protein kinase perk2
JL24_C_7d Vs JL24_I_7d	Aradu.29C65	A	Aradu.A10:4904904-4905865	0	18.0078	inf	---NA---
JL24_C_7d Vs JL24_I_7d	Aradu.64K9U	A	Aradu.A10:98801004-98802024	0	3.71383	inf	mutator sub-class protein
JL24_C_7d Vs JL24_I_7d	Aradu.LVN4H	A	Aradu.A10:104954367-104954791	0	37.7528	inf	PREDICTED: uncharacterized protein LOC100527519 isoform X1
JL24_C_1d Vs JL24_I_1d	Aradu.PG2U7	A	Aradu.A01:2990698-2992278	6.5228	150.373	4.52691	resveratrol synthase
JL24_C_1d Vs JL24_I_1d	Aradu.8WS4M	A	Aradu.A01:96105758-96117045	69.9606	772.401	3.46474	pathogenesis-related protein class partial
JL24_C_1d Vs JL24_I_1d	Aradu.KI3UZ	A	Aradu.A01:96132310-96133187	27.732	412.428	3.89452	pathogenesis-related protein class partial
JL24_C_1d Vs JL24_I_1d	Aradu.02RSN	A	Aradu.A01:96139018-96144987	23.1664	207.448	3.16265	pathogenesis-related protein sth-2
JL24_C_1d Vs JL24_I_1d	Aradu.04RDY	A	Aradu.A01:98262017-98263797	70.4961	314.682	2.15828	stem-specific protein tsjt1-like
JL24_C_1d Vs JL24_I_1d	Aradu.2UI08	A	Aradu.A01:89315383-89317130	6.87928	41.0444	2.57686	serine threonine-protein kinase at5g01020-like
JL24_C_1d Vs JL24_I_1d	Aradu.82DSF	A	Aradu.A01:90290910-90294779	17.9764	251.268	3.80505	cytokinin dehydrogenase 3-like
JL24_C_1d Vs JL24_I_1d	Aradu.9V11P	A	Aradu.A01:94219932-94221470	17.2989	138.483	3.00096	blue copper
JL24_C_1d Vs JL24_I_1d	Aradu.ZH6BL	A	Aradu.A01:94938868-94939736	48.9344	730.933	3.90082	pathogenesis-related protein class 10
JL24_C_1d Vs JL24_I_1d	Aradu.CHQ37	A	Aradu.A01:94942302-94943162	104.108	1189.68	3.51441	pathogenesis-related protein class partial
JL24_C_1d Vs JL24_I_1d	Aradu.0J3SA	A	Aradu.A01:94983951-94984803	45.9652	633.427	3.78457	pathogenesis-related protein class partial
JL24_C_1d Vs JL24_I_1d	Aradu.0X3DX	A	Aradu.A01:94992782-94993592	15.6027	449.867	4.84963	pathogenesis-related protein class 10
JL24_C_1d Vs JL24_I_1d	Aradu.GE3P8	A	Aradu.A01:99520281-99522699	3.88436	46.1135	3.56944	auxin-induced in root cultures protein 12-like
JL24_C_1d Vs JL24_I_1d	Aradu.V6UC8	A	Aradu.A02:52838120-52841811	255.068	1221.11	2.25924	copper transport protein atox1
JL24_C_1d Vs JL24_I_1d	Aradu.RA028	A	Aradu.A02:889934-892537	11.8178	70.1309	2.56909	nadp-dependent alkenal double bond reductase
JL24_C_1d Vs JL24_I_1d	Aradu.BDU45	A	Aradu.A02:78334518-78335619	0	13.6208	inf	par1 protein
JL24_C_1d Vs JL24_I_1d	Aradu.60A6N	A	Aradu.A02:86218596-86222348	0	2.98388	inf	pectinesterase 2
JL24_C_1d Vs JL24_I_1d	Aradu.HY2PA	A	Aradu.A02:86248567-86250806	0	2.62849	inf	pectinesterase 2-like
JL24_C_1d Vs JL24_I_1d	Aradu.VIF27	A	Aradu.A02:90849073-90851660	0.823151	27.0831	5.04009	probable pectinesterase pectinesterase inhibitor 7
JL24_C_1d Vs JL24_I_1d	Aradu.GF4WK	A	Aradu.A03:2823454-2824713	26.9472	191.196	2.82685	tropinone reductase homolog at1g07440-like
JL24_C_1d Vs JL24_I_1d	Aradu.4I7WA	A	Aradu.A03:133486712-133490933	61.372	613.487	3.32138	xyloglucan endotransglucosylase hydrolase family protein
JL24_C_1d Vs JL24_I_1d	Aradu.1D7KB	A	Aradu.A03:13768142-13770748	0	3.15012	inf	s-type anion channel slah1-like
JL24_C_1d Vs JL24_I_1d	Aradu.3602N	A	Aradu.A03:49329878-49330756	21.566	227.784	3.40084	glutathione s-transferase
JL24_C_1d Vs JL24_I_1d	Aradu.ABR4L	A	Aradu.A03:111635012-111638109	0	3.03387	inf	cysteine desulfurase
JL24_C_1d Vs JL24_I_1d	Aradu.51F84	A	Aradu.A04:1877891-1879665	2.77426	101.545	5.19387	resveratrol synthase
JL24_C_1d Vs JL24_I_1d	Aradu.D1YQE	A	Aradu.A04:2308219-2311163	33.0759	270.897	3.03389	chaperone protein dnaj chloroplastic-like
JL24_C_1d Vs JL24_I_1d	Aradu.LZ0RH	A	Aradu.A04:10471621-10473114	3.71867	73.053	4.29609	resveratrol synthase
JL24_C_1d Vs JL24_I_1d	Aradu.37P6F	A	Aradu.A04:47732590-47734168	7.22871	42.6929	2.56219	leucine-rich repeat-like protein
JL24_C_1d Vs JL24_I_1d	Aradu.2TG90	A	Aradu.A04:75151502-75152379	87.4406	441.634	2.33648	glutathione s-transferase
JL24_C_1d Vs JL24_I_1d	Aradu.CCC04	A	Aradu.A04:100951152-100953792	0	8.87133	inf	cationic peroxidase 1-like
JL24_C_1d Vs JL24_I_1d	Aradu.UT1SE	A	Aradu.A04:10050389-10053872	0	6.11368	inf	reticuline oxidase-like
JL24_C_1d Vs JL24_I_1d	Aradu.V2WMY	A	Aradu.A04:119545730-119546663	0	3.10667	inf	germination family protein
JL24_C_1d Vs JL24_I_1d	Aradu.ZC28Q	A	Aradu.A04:121220237-121251160	19.5696	112.791	2.52697	retrovirus-related pol polyprotein from transposon tnt 1- partial
JL24_C_1d Vs JL24_I_1d	Aradu.M62BY	A	Aradu.A05:88650688-88654638	0	4.64428	inf	caffeoyl- o-methyltransferase
JL24_C_1d Vs JL24_I_1d	Aradu.ZV9U0	A	Aradu.A05:84906229-84913286	8.45034	60.6999	2.84461	miraculin
JL24_C_1d Vs JL24_I_1d	Aradu.8CB01	A	Aradu.A05:88385523-88387525	10.989	143.684	3.70877	1-aminocyclopropane-1-carboxylate oxidase 1
JL24_C_1d Vs JL24_I_1d	Aradu.F6BQP	A	Aradu.A06:1453597-1460379	8.79707	41.2508	2.22932	potassium transporter 5-like
JL24_C_1d Vs JL24_I_1d	Aradu.FB2F2	A	Aradu.A06:4986452-4992387	0.557595	12.4327	4.47878	respiratory burst oxidase-like protein
JL24_C_1d Vs JL24_I_1d	Aradu.Q1VWH	A	Aradu.A06:77491535-77493827	18.0245	126.286	2.80866	protein nrt1 ptr family -like
JL24_C_1d Vs JL24_I_1d	Aradu.ZC5ID	A	Aradu.A06:17518515-17519164	11.3972	395.58	5.11722	gast1-like protein
JL24_C_1d Vs JL24_I_1d	Aradu.PP8TF	A	Aradu.A07:61855481-61861225	20.9212	87.6341	2.06653	phospho-2-dehydro-3-deoxyheptonate aldolase chloroplastic-like
JL24_C_1d Vs JL24_I_1d	Aradu.Q2835	A	Aradu.A07:78126716-78128488	0	5.34092	inf	probable glutathione s-transferase parc
JL24_C_1d Vs JL24_I_1d	Aradu.V7KPZ	A	Aradu.A08:13234596-13243337	8.96581	70.4692	2.97449	protein exordium-like
JL24_C_1d Vs JL24_I_1d	Aradu.0NY83	A	Aradu.A08:16651623-16654530	17.3411	83.3195	2.26446	eukaryotic initiation factor 4a-1
JL24_C_1d Vs JL24_I_1d	Aradu.CTP8M	A	Aradu.A08:30171251-30173416	76.3367	329.681	2.11062	xyloglucan endotransglucosylase hydrolase protein 9
JL24_C_1d Vs JL24_I_1d	Aradu.BK8YY	A	Aradu.A08:30918063-30918381	302.061	1290.37	2.09487	wound-responsive family protein
JL24_C_1d Vs JL24_I_1d	Aradu.S2SYE	A	Aradu.A08:49306243-49307719	13.5084	88.5676	2.71292	expansin alpha
JL24_C_1d Vs JL24_I_1d	Aradu.4XL1L	A	Aradu.A08:40315034-40329268	0	4.92662	inf	rna polymerase beta partial
JL24_C_1d Vs JL24_I_1d	Aradu.DES3N	A	Aradu.A09:18979247-18985853	6.24873	27.3576	2.13031	atp binding cassette subfamily b4 isoform 2
JL24_C_1d Vs JL24_I_1d	Aradu.W51GD	A	Aradu.A09:89255641-89257679	204.865	970.96	2.24474	basic 7s globulin-like
JL24_C_1d Vs JL24_I_1d	Aradu.73MTJ	A	Aradu.A09:114373558-114375619	6.10711	115.888	4.2461	cytochrome p450 cyp73a100-like
JL24_C_1d Vs JL24_I_1d	Aradu.T56CX	A	Aradu.A09:102714517-102715968	39.9214	178.498	2.16067	intracellular chloride channel
JL24_C_1d Vs JL24_I_1d	Aradu.RUD1R	A	Aradu.A10:2083346-2084975	0	1.65698	inf	conserved hypothetical protein
JL24_C_1d Vs JL24_I_1d	Aradu.7XS8V	A	Aradu.A10:5802353-5804187	4.56889	270.707	5.88875	cationic peroxidase
JL24_C_1d Vs JL24_I_1d	Aradu.52T97	A	Aradu.A10:102537334-102538156	0	5.07545	inf	udp-glycosyltransferase 83a1
JL24_C_1d Vs JL24_I_1d	Aradu.I6GSC	A	Aradu.A10:105881841-105887963	0	0.878631	inf	lysine histidine transporter 1
JL24_C_1d Vs JL24_I_1d	Aradu.RW4KA	A	Aradu.A10:109124519-109125889	0	6.82511	inf	caffeic acid o-methyltransferase
J11_C_1d Vs J11_I_1d	Aradu.Z0LGY	A	Aradu.A01:21223611-21225667	1.96332	0	-inf?	1-aminocyclopropane-1-carboxylate synthase
J11_C_1d Vs J11_I_1d	Aradu.55RDX	A	Aradu.A01:97217640-97221554	110.556	13.6696	-3.01573	sugar porter family mfs transporter
J11_C_1d Vs J11_I_1d	Aradu.Y8LHL	A	Aradu.A02:6433456-6435139	18.0199	0	-inf?	oxygen-evolving enhancer protein 3-2
J11_C_1d Vs J11_I_1d	Aradu.5IY98	A	Aradu.A02:76122612-76127203	76.2877	4.97903	-3.93751	ribulose bisphosphate carboxylase oxygenase activase chloroplast
J11_C_1d Vs J11_I_1d	Aradu.ADH9K	A	Aradu.A02:52237061-52238950	1.70226	0	-inf?	upf0329 protein ecu01:0100 ecu01:1510 isoform 1
J11_C_1d Vs J11_I_1d	Aradu.I29MY	A	Aradu.A03:3199688-3200099	370.198	37.0574	-3.32047	histone
J11_C_1d Vs J11_I_1d	Aradu.I66GQ	A	Aradu.A03:14541506-14544681	3.50254	0	-inf?	peroxidase 3-like
J11_C_1d Vs J11_I_1d	Aradu.T7CCI	A	Aradu.A03:19906223-19909154	3.93562	0	-inf?	reticulon family protein
J11_C_1d Vs J11_I_1d	Aradu.FA8EI	A	Aradu.A03:115012286-115015068	0.733458	0	-inf?	glucan -beta-glucosidase a
J11_C_1d Vs J11_I_1d	Aradu.Z31WB	A	Aradu.A03:2389170-2390287	488.511	58.3142	-3.06647	histone h2a
J11_C_1d Vs J11_I_1d	Aradu.UK1FU	A	Aradu.A03:93558243-93559946	11.0423	0	-inf?	high mobility group b protein 6-like
J11_C_1d Vs J11_I_1d	Aradu.32LC7	A	Aradu.A03:115025250-115028840	59.7782	3.52306	-4.08472	myo-inositol-1-phosphate synthase
J11_C_1d Vs J11_I_1d	Aradu.3FH33	A	Aradu.A04:9377765-9379858	15.8919	0	-inf?	root cap late embryogenesis-like protein
J11_C_1d Vs J11_I_1d	Aradu.I8PKM	A	Aradu.A04:9962089-9964478	2.40812	0	-inf?	6b-interacting protein 2
J11_C_1d Vs J11_I_1d	Aradu.N0GRH	A	Aradu.A04:108272606-108274888	1.91505	0	-inf?	---NA---
J11_C_1d Vs J11_I_1d	Aradu.WS71E	A	Aradu.A04:110607143-110610347	2.51817	0	-inf?	---NA---
J11_C_1d Vs J11_I_1d	Aradu.K8DY2	A	Aradu.A04:10312888-10316535	1.19136	0	-inf?	protein chloroplastic-like
J11_C_1d Vs J11_I_1d	Aradu.0R9W1	A	Aradu.A04:118323629-118331196	124.815	14.4728	-3.10838	cyclic nucleotide-gated ion channel 2
J11_C_1d Vs J11_I_1d	Aradu.L7ESN	A	Aradu.A05:1913062-1918265	90.9632	4.3311	-4.39248	phosphoribulokinase family protein
J11_C_1d Vs J11_I_1d	Aradu.61W2G	A	Aradu.A05:15011668-15018490	1.35906	0	-inf?	1808320aabscission cellulase
J11_C_1d Vs J11_I_1d	Aradu.7N2UH	A	Aradu.A05:3896702-3898409	218.046	22.2417	-3.29329	ganglioside-induced differentiation-associated protein 2-like
J11_C_1d Vs J11_I_1d	Aradu.95872	A	Aradu.A05:15245910-15251858	1.20109	0	-inf?	aluminum-activated malate transporter 9-like
J11_C_1d Vs J11_I_1d	Aradu.CJT43	A	Aradu.A05:17040565-17044570	718.74	74.9156	-3.26213	hydrogen peroxide induced
J11_C_1d Vs J11_I_1d	Aradu.1QI16	A	Aradu.A06:1256618-1260495	5.63363	0	-inf?	arachin ahy-4
J11_C_1d Vs J11_I_1d	Aradu.Z61UP	A	Aradu.A06:15664928-15667493	76.7254	5.14349	-3.89888	phospholipase a1- chloroplastic-like
J11_C_1d Vs J11_I_1d	Aradu.B29XS	A	Aradu.A06:14412153-14413755	7.10281	0	-inf?	arginine and glutamate-rich protein 1-like
J11_C_1d Vs J11_I_1d	Aradu.Z6X40	A	Aradu.A07:3859106-3861306	1.55117	0	-inf?	unknown
J11_C_1d Vs J11_I_1d	Aradu.637TZ	A	Aradu.A07:23900988-23907070	100.956	11.8562	-3.09001	asparagine synthetase
J11_C_1d Vs J11_I_1d	Aradu.802R8	A	Aradu.A07:54358445-54365485	0.486643	0	-inf?	vam6 vps39-like protein
J11_C_1d Vs J11_I_1d	Aradu.111G9	A	Aradu.A07:70782888-70785057	1.23059	0	-inf?	ds12 from 2d-page of leaf
J11_C_1d Vs J11_I_1d	Aradu.WZB3H	A	Aradu.A07:1641655-1644069	1.75509	0	-inf?	l-type lectin-domain containing receptor kinase
J11_C_1d Vs J11_I_1d	Aradu.WW2SY	A	Aradu.A08:14635303-14639619	1.77833	0	-inf?	chromosome-associated kinesin kif4
J11_C_1d Vs J11_I_1d	Aradu.H7KMA	A	Aradu.A08:23006065-23012189	1.30851	0	-inf?	calmodulin-binding family protein
J11_C_1d Vs J11_I_1d	Aradu.59QBS	A	Aradu.A08:25260981-25261631	661.335	79.8133	-3.05068	histone h2a
J11_C_1d Vs J11_I_1d	Aradu.SE3H1	A	Aradu.A08:6518005-6519510	7.03979	0	-inf?	chlorophyll a-b binding protein chloroplastic
J11_C_1d Vs J11_I_1d	Aradu.WX5KP	A	Aradu.A08:23296801-23300803	270.56	26.6964	-3.34123	seed linoleate 9s-lipoxygenase
J11_C_1d Vs J11_I_1d	Aradu.M594W	A	Aradu.A09:1141725-1145405	2.50702	0	-inf?	transcription factor bhlh18-like
J11_C_1d Vs J11_I_1d	Aradu.88Z5T	A	Aradu.A09:1793094-1796690	2.7261	0	-inf?	cyclin-a2-4-like isoform x1
J11_C_1d Vs J11_I_1d	Aradu.951UC	A	Aradu.A09:13560050-13567039	298.479	4.07179	-6.19582	seed linoleate 9s-lipoxygenase
J11_C_1d Vs J11_I_1d	Aradu.R2M0E	A	Aradu.A09:99620833-99628394	1.96158	0	-inf?	cyclopropane-fatty-acyl-phospholipid synthase isoform 1
J11_C_1d Vs J11_I_1d	Aradu.0NW67	A	Aradu.A09:100559534-100560757	2.71047	0	-inf?	sterile alpha motif domain-containing protein 9-like protein
J11_C_1d Vs J11_I_1d	Aradu.X9UQ7	A	Aradu.A09:116990067-116991734	3.50696	0	-inf?	syntaxin-related protein knolle
J11_C_1d Vs J11_I_1d	Aradu.UFE0U	A	Aradu.A09:3700921-3704545	298.688	12.3262	-4.59884	stem 28 kda glycoprotein
J11_C_1d Vs J11_I_1d	Aradu.B3V05	A	Aradu.A09:33711140-33712962	1.5124	0	-inf?	probable microtubule-binding protein tangled
J11_C_1d Vs J11_I_1d	Aradu.2XA08	A	Aradu.A09:91829124-91832261	5.18862	0	-inf?	kinesin-like protein kif11-like
J11_C_1d Vs J11_I_1d	Aradu.Q5M6X	A	Aradu.A10:999189-1000815	4.5685	0	-inf?	ctd small phosphatase-like protein
J11_C_1d Vs J11_I_1d	Aradu.J0PRI	A	Aradu.A10:5368925-5372741	35.4012	2.17296	-4.02607	5-oxoprolinase
J11_C_1d Vs J11_I_1d	Aradu.J4GTD	A	Aradu.A10:5972895-5974572	2.99048	0	-inf?	syntaxin-related protein knolle
J11_C_1d Vs J11_I_1d	Aradu.BYP3X	A	Aradu.A10:7465572-7467281	2.74909	0	-inf?	embryonic abundant protein usp92
J11_C_1d Vs J11_I_1d	Aradu.DMH0V	A	Aradu.A10:16954742-16956005	2.44724	0	-inf?	high mobility group b protein 6 isoform x1
J11_C_1d Vs J11_I_1d	Aradu.7P8FB	A	Aradu.A10:89871767-89873402	2.12464	0	-inf?	hypothetical protein MTR_3g105050
J11_C_1d Vs J11_I_1d	Aradu.K7HSH	A	Aradu.A10:102561833-102562789	7.07659	0	-inf?	hydroxyproline-rich protein
J11_C_1d Vs J11_I_1d	Aradu.F9LPP	A	Aradu.A10:105395439-105396982	725.608	4.37304	-7.37441	chloroplast ribulose -bisphosphate carboxylase oxygenase small partial
J11_C_1d Vs J11_I_1d	Aradu.RR1FI	A	Aradu.A10:106638877-106654738	23.534	3.57141	-2.72018	lysosomal beta glucosidase-like
J11_C_1d Vs J11_I_1d	Aradu.0NC5M	A	Aradu.A10:985840-987597	1.67897	0	-inf?	major intrinsic protein family transporter
J11_C_1d Vs JL24_C_1d	Aradu.2IP58	A	Adur536:426273-426906	4.94464	0	-inf?	---NA---
J11_C_1d Vs JL24_C_1d	Aradu.W7CVG	A	Aradu.A01:98494069-98499522	25.4989	5.06771	-2.33103	glycosyl hydrolase family 1 family protein
J11_C_1d Vs JL24_C_1d	Aradu.V0T25	A	Aradu.A01:99003907-99005819	9.10411	0	-inf?	hypothetical protein PHAVU_001G134100g
J11_C_1d Vs JL24_C_1d	Aradu.UG8LB	A	Aradu.A02:21924295-21929443	0.869956	0	-inf?	12-oxophytodienoate reductase 11-like isoform x1
J11_C_1d Vs JL24_C_1d	Aradu.H1F4D,Aradu.RA27D	A	Aradu.A02:91315874-91350451	0.539295	0	-inf?	hypothetical protein VITISV_032357
J11_C_1d Vs JL24_C_1d	Aradu.IU67T	A	Aradu.A02:2486312-2489554	2.13222	0	-inf?	3-methyl-2-oxobutanoate hydroxymethyltransferase mitochondrial
J11_C_1d Vs JL24_C_1d	Aradu.ZN3FN	A	Aradu.A02:5126612-5130726	33.622	4.57453	-2.87771	flavonol synthase flavanone 3-hydroxylase-like
J11_C_1d Vs JL24_C_1d	Aradu.57J9Q	A	Aradu.A03:9871756-9874905	3.61833	0	-inf?	protein pns1
J11_C_1d Vs JL24_C_1d	Aradu.P3MY8	A	Aradu.A04:11317144-11319305	2.59407	0	-inf?	probable protein phosphatase 2c 13-like
J11_C_1d Vs JL24_C_1d	Aradu.IAN0B	A	Aradu.A04:24993905-24996381	3.01189	0	-inf?	p-loop nucleoside triphosphate hydrolase superfamily protein
J11_C_1d Vs JL24_C_1d	Aradu.HEE4T	A	Aradu.A04:28463194-28465331	1.65119	0	-inf?	protein sqs1-like
J11_C_1d Vs JL24_C_1d	Aradu.58D6P	A	Aradu.A04:49210533-49213134	1.0804	0	-inf?	leucine-rich repeat protein kinase family protein
J11_C_1d Vs JL24_C_1d	Aradu.N0GRH	A	Aradu.A04:108272606-108274888	1.88128	0	-inf?	---NA---
J11_C_1d Vs JL24_C_1d	Aradu.WS71E	A	Aradu.A04:110607143-110610347	2.47376	0	-inf?	---NA---
J11_C_1d Vs JL24_C_1d	Aradu.X7M6H	A	Aradu.A04:79742128-79762484	2.63266	0	-inf?	gag-pol polyprotein
J11_C_1d Vs JL24_C_1d	Aradu.EK9Y0	A	Aradu.A05:52386293-52388886	1.53783	0	-inf?	vesicle transport v-snare 13 -like protein
J11_C_1d Vs JL24_C_1d	Aradu.8N2HA	A	Aradu.A05:31132566-31133912	1.77311	0	-inf?	transcription factor bhlh69
J11_C_1d Vs JL24_C_1d	Aradu.T5T0B	A	Aradu.A05:44050786-44054510	5.09834	0	-inf?	snf1-related protein kinase catalytic subunit alpha kin10
J11_C_1d Vs JL24_C_1d	Aradu.H8XF8	A	Aradu.A06:66405551-66407659	3.78401	0	-inf?	cathepsin b
J11_C_1d Vs JL24_C_1d	Aradu.E8BLM	A	Aradu.A06:75725657-75729766	3.12756	0	-inf?	peroxisomal nicotinamide adenine dinucleotide carrier-like isoform x1
J11_C_1d Vs JL24_C_1d	Aradu.C3ARN	A	Aradu.A06:108913309-108916532	18.2525	4.06861	-2.16549	baat acyl- thioester hydrolase carboxy-terminal protein
J11_C_1d Vs JL24_C_1d	Aradu.L1HGF	A	Aradu.A06:111004788-111007518	42.5401	9.41995	-2.17503	alpha-amylase
J11_C_1d Vs JL24_C_1d	Aradu.5C621	A	Aradu.A06:109948315-109950549	3.34123	0	-inf?	s-adenosyl-l-methionine-dependent trna 4-demethylwyosine synthase-like
J11_C_1d Vs JL24_C_1d	Aradu.D3RAM	A	Aradu.A06:111620821-111623057	0.571103	0	-inf?	s-adenosyl-l-methionine-dependent trna 4-demethylwyosine synthase-like
J11_C_1d Vs JL24_C_1d	Aradu.2C47B	A	Aradu.A07:4373714-4377521	2.78457	0	-inf?	protein far1-related sequence 5-like
J11_C_1d Vs JL24_C_1d	Aradu.BYN2Y	A	Aradu.A07:17956852-17958227	2.83218	0	-inf?	probable nucleoredoxin 1
J11_C_1d Vs JL24_C_1d	Aradu.KH972	A	Aradu.A07:54324623-54336564	137.166	22.2809	-2.62205	glycoside hydrolase family 1 protein
J11_C_1d Vs JL24_C_1d	Aradu.802R8	A	Aradu.A07:54358445-54365485	0.47806	0	-inf?	vam6 vps39-like protein
J11_C_1d Vs JL24_C_1d	Aradu.9R08Q	A	Aradu.A07:58826836-58839824	31.1406	4.69355	-2.73005	glucan -beta-glucosidase a-like
J11_C_1d Vs JL24_C_1d	Aradu.87JYI	A	Aradu.A07:77298732-77300722	1.85021	0	-inf?	oxidation resistance protein 1-like
J11_C_1d Vs JL24_C_1d	Aradu.IY25U	A	Aradu.A08:29080084-29081355	3.11068	0	-inf?	tpr repeat protein
J11_C_1d Vs JL24_C_1d	Aradu.Y081X	A	Aradu.A09:5233807-5234992	4.11432	0	-inf?	2-hydroxyacyl- lyase
J11_C_1d Vs JL24_C_1d	Aradu.130HL	A	Aradu.A09:11311203-11313986	11.1995	0	-inf?	probable proteasome inhibitor
J11_C_1d Vs JL24_C_1d	Aradu.QTZ74	A	Aradu.A09:109125082-109127731	1.67988	0	-inf?	protein far1-related sequence 5-like
J11_C_1d Vs JL24_C_1d	Aradu.HU9RC	A	Aradu.A09:100998238-100998963	6.95705	0	-inf?	---NA---
J11_C_1d Vs JL24_C_1d	Aradu.KW7S4	A	Aradu.A09:109134883-109140923	5.17579	0	-inf?	---NA---
J11_C_1d Vs JL24_C_1d	Aradu.Z0IH7	A	Aradu.A10:41839519-41841936	13.4716	0	-inf?	hypothetical protein 303L13_17
J11_C_1d Vs JL24_C_1d	Aradu.T3GSX	A	Aradu.A10:46282300-46285001	1.1861	0	-inf?	zinc finger protein
J11_C_1d Vs JL24_C_1d	Aradu.P68ES	A	Aradu.A10:92978691-92980350	1.9274	0	-inf?	2-hydroxyacyl- lyase
J11_C_1d Vs JL24_C_1d	Aradu.283VB	A	Aradu.A10:26571656-26575364	1.21944	0	-inf?	pachytene checkpoint protein 2 homolog
J11_C_1d Vs JL24_C_1d	Aradu.HF9XD	A	Aradu.A10:72485275-72487884	1.66066	0	-inf?	tho complex subunit 2
J11_C_1d Vs JL24_C_1d	Aradu.L4H02	A	Aradu.A10:96178694-96180056	1.42325	0	-inf?	---NA---
J11_C_2d Vs J11_I_2d	Aradu.03X06	A	Aradu.A01:4269426-4271801	8.72627	0	-inf?	btb poz domain-containing protein
J11_C_2d Vs J11_I_2d	Aradu.83CAT	A	Aradu.A01:8330326-8334462	3.38055	0	-inf?	tetratricopeptide repeat protein 7a
J11_C_2d Vs J11_I_2d	Aradu.H7LWV	A	Aradu.A01:20438043-20439040	1876.21	0	-inf?	-dihydroxyhept-2-ene- -dioic acid
J11_C_2d Vs J11_I_2d	Aradu.V05DH	A	Aradu.A01:77552797-77557232	5.11265	0	-inf?	probable lrr receptor-like serine threonine-protein kinase at4g26540
J11_C_2d Vs J11_I_2d	Aradu.MF7QX	A	Aradu.A01:91605278-91609943	8.09882	0	-inf?	4-coumarate-- ligase 2-like
J11_C_2d Vs J11_I_2d	Aradu.8A22P	A	Aradu.A01:95183804-95188525	10.3327	0	-inf?	serine carboxypeptidase-like 33
J11_C_2d Vs J11_I_2d	Aradu.W7CVG	A	Aradu.A01:98494069-98499522	11.3869	0	-inf?	glycosyl hydrolase family 1 family protein
J11_C_2d Vs J11_I_2d	Aradu.G9DQQ	A	Aradu.A01:102065989-102068141	16.03	0	-inf?	amino-acid racemase isoform 2
J11_C_2d Vs J11_I_2d	Aradu.G235T	A	Aradu.A01:7243232-7246084	14.0061	0	-inf?	alpha expansin like protein
J11_C_2d Vs J11_I_2d	Aradu.25DKA	A	Aradu.A01:10832255-10834390	63.621	0	-inf?	lipid transfer protein
J11_C_2d Vs J11_I_2d	Aradu.VA2XQ	A	Aradu.A01:95666683-95671691	5.09802	0	-inf?	atp-citrate synthase beta chain protein 2
J11_C_2d Vs J11_I_2d	Aradu.8A5JB	A	Aradu.A02:2995585-2998696	9.98081	0	-inf?	oxidoreductase glyr1
J11_C_2d Vs J11_I_2d	Aradu.0603J	A	Aradu.A02:10500886-10506639	54.3662	0	-inf?	auxin-induced protein aux28
J11_C_2d Vs J11_I_2d	Aradu.V8216	A	Aradu.A02:68078601-68084815	12.7972	0	-inf?	gibberellin 2-beta-dioxygenase
J11_C_2d Vs J11_I_2d	Aradu.7P9NQ	A	Aradu.A02:87753089-87756970	26.0508	0	-inf?	geraniol 8-hydroxylase-like
J11_C_2d Vs J11_I_2d	Aradu.LQ6UQ	A	Aradu.A02:89199836-89202098	14.0078	0	-inf?	duf4378 domain protein
J11_C_2d Vs J11_I_2d	Aradu.23I92	A	Aradu.A02:5600137-5601820	39.6175	0	-inf?	scopoletin glucosyltransferase-like
J11_C_2d Vs J11_I_2d	Aradu.V6UVG	A	Aradu.A02:24836914-24844184	7.87112	0	-inf?	short-chain dehydrogenase tic chloroplastic
J11_C_2d Vs J11_I_2d	Aradu.1WD61	A	Aradu.A02:85914066-85917028	14.6789	0	-inf?	cytochrome p450 83b1-like
J11_C_2d Vs J11_I_2d	Aradu.60I66	A	Aradu.A03:1572588-1574063	24.1907	0	-inf?	root cap late embryogenesis-like protein
J11_C_2d Vs J11_I_2d	Aradu.PN4BX	A	Aradu.A03:4194333-4195566	21.316	0	-inf?	burp domain-containing protein 3-like
J11_C_2d Vs J11_I_2d	Aradu.JLQ21	A	Aradu.A03:4831778-4836418	2.91089	0	-inf?	receptor protein kinase clavata1
J11_C_2d Vs J11_I_2d	Aradu.ZHP56	A	Aradu.A03:7603095-7609520	10.4871	0	-inf?	glucan endo- -beta-glucosidase
J11_C_2d Vs J11_I_2d	Aradu.TW8M6	A	Aradu.A03:25790839-25792591	61.2652	0	-inf?	late embryogenesis abundant protein
J11_C_2d Vs J11_I_2d	Aradu.Z1DBI	A	Aradu.A03:25834991-25836622	11.4469	0	-inf?	root cap late embryogenesis-like protein
J11_C_2d Vs J11_I_2d	Aradu.TRJ3V	A	Aradu.A03:30735087-30736768	33.0803	0	-inf?	scopoletin glucosyltransferase-like
J11_C_2d Vs J11_I_2d	Aradu.17B05	A	Aradu.A03:47576534-47579230	5.07987	0	-inf?	subtilisin-like protease
J11_C_2d Vs J11_I_2d	Aradu.8L8L4	A	Aradu.A03:102163105-102164739	33.6472	0	-inf?	tubulin beta chain-like
J11_C_2d Vs J11_I_2d	Aradu.2VA30	A	Aradu.A03:124603136-124604037	13.5853	0	-inf?	probable polygalacturonase non-catalytic subunit jp650
J11_C_2d Vs J11_I_2d	Aradu.V26BD	A	Aradu.A03:129140155-129142970	12.2485	0	-inf?	annexin 2
J11_C_2d Vs J11_I_2d	Aradu.V9RN1	A	Aradu.A03:133734104-133739190	19.5281	0	-inf?	protein eceriferum 26-like
J11_C_2d Vs J11_I_2d	Aradu.P6ZPS	A	Aradu.A03:915150-916696	25.5015	0	-inf?	xyloglucan endotransglucosylase hydrolase protein 32
J11_C_2d Vs J11_I_2d	Aradu.351AC	A	Aradu.A03:4231241-4232208	69.2192	0	-inf?	burp domain-containing protein 3-like
J11_C_2d Vs J11_I_2d	Aradu.52RDN	A	Aradu.A03:132496091-132499741	14.7802	0	-inf?	inositol transporter 2
J11_C_2d Vs J11_I_2d	Aradu.0GH1S	A	Aradu.A03:133267559-133269530	14.6513	0	-inf?	squamosa promoter binding isoform partial
J11_C_2d Vs J11_I_2d	Aradu.H954H	A	Aradu.A04:7014296-7016768	7.23989	0	-inf?	---NA---
J11_C_2d Vs J11_I_2d	Aradu.3FH33	A	Aradu.A04:9377765-9379858	23.9961	0	-inf?	root cap late embryogenesis-like protein
J11_C_2d Vs J11_I_2d	Aradu.RN9XS	A	Aradu.A04:15283901-15285281	15.518	0	-inf?	disease-resistance response protein
J11_C_2d Vs J11_I_2d	Aradu.BJC34,Aradu.NPN2K	A	Aradu.A04:119104773-119120412	3.40258	0	-inf?	lrr receptor-like serine threonine-protein kinase gso2
J11_C_2d Vs J11_I_2d	Aradu.XT1CA	A	Aradu.A04:115609048-115613637	9.37378	0	-inf?	subtilisin-like protease-like
J11_C_2d Vs J11_I_2d	Aradu.71C1P	A	Aradu.A04:123027888-123029351	24.8364	0	-inf?	chloroplast ribulose -bisphosphate carboxylase oxygenase small partial
J11_C_2d Vs J11_I_2d	Aradu.C0Q6Q	A	Aradu.A05:2974253-2976321	10.6961	0	-inf?	nodulin 21 -like transporter family protein
J11_C_2d Vs J11_I_2d	Aradu.K68B1	A	Aradu.A05:6779886-6780866	44.524	0	-inf?	PREDICTED: uncharacterized protein LOC100799189 isoform X1
J11_C_2d Vs J11_I_2d	Aradu.NQC4B	A	Aradu.A05:25039505-25044804	9.93953	0	-inf?	potassium transporter 12
J11_C_2d Vs J11_I_2d	Aradu.ZKL1Q	A	Aradu.A05:81876837-81877878	21.1631	0	-inf?	duf1442 family protein
J11_C_2d Vs J11_I_2d	Aradu.E721V	A	Aradu.A05:82832832-82848847	33.822	0	-inf?	retrotransposon ty1-copia subclass
J11_C_2d Vs J11_I_2d	Aradu.02TFB	A	Aradu.A05:100339190-100342044	17.3173	0	-inf?	alpha-dioxygenase 1-like
J11_C_2d Vs J11_I_2d	Aradu.IHS3C	A	Aradu.A05:103301984-103304495	9.58765	0	-inf?	nuclease s1
J11_C_2d Vs J11_I_2d	Aradu.5Z359	A	Aradu.A05:1312832-1315675	41.5747	0	-inf?	patatin-like protein 2
J11_C_2d Vs J11_I_2d	Aradu.Y8BJ8	A	Aradu.A05:2902542-2905904	5.97234	0	-inf?	abc transporter g family member 14-like
J11_C_2d Vs J11_I_2d	Aradu.MR104	A	Aradu.A05:4844593-4846178	140.546	0	-inf?	expansin-like b1-like
J11_C_2d Vs J11_I_2d	Aradu.B5DNW	A	Aradu.A05:7297755-7299255	75.8226	0	-inf?	soyasapogenol b glucuronide galactosyltransferase-like
J11_C_2d Vs J11_I_2d	Aradu.FWS4A	A	Aradu.A05:26061351-26063318	39.4074	0	-inf?	mlp-like protein 423
J11_C_2d Vs J11_I_2d	Aradu.MEC8Q	A	Aradu.A05:27385649-27389820	8.0904	0	-inf?	cyclin delta-1 family protein
J11_C_2d Vs J11_I_2d	Aradu.JKB7A	A	Aradu.A05:84722113-84726183	7.02866	0	-inf?	beta-glucosidase 12-like
J11_C_2d Vs J11_I_2d	Aradu.38DG2	A	Aradu.A05:105632558-105634205	135.069	0	-inf?	gibberellin 20-oxidase
J11_C_2d Vs J11_I_2d	Aradu.9MD7A	A	Aradu.A05:109082400-109083453	244.613	0	-inf?	repetitive proline-rich cell wall protein 2-like
J11_C_2d Vs J11_I_2d	Aradu.F8GU7	A	Aradu.A05:109207077-109209995	5.65629	0	-inf?	endoglucanase 9-like
J11_C_2d Vs J11_I_2d	Aradu.L5GC6	A	Aradu.A05:109353669-109359281	103.18	0	-inf?	cellulose synthase-like protein d3
J11_C_2d Vs J11_I_2d	Aradu.HSE9Z	A	Aradu.A06:308726-309098	71.9526	0	-inf?	---NA---
J11_C_2d Vs J11_I_2d	Aradu.GN6SE	A	Aradu.A06:7714917-7718127	6.96129	0	-inf?	transcription factor myb12-like
J11_C_2d Vs J11_I_2d	Aradu.ZFX0Z	A	Aradu.A06:8149383-8155819	29.2884	0	-inf?	duf538 family protein
J11_C_2d Vs J11_I_2d	Aradu.Z61UP	A	Aradu.A06:15664928-15667493	151.115	0	-inf?	phospholipase a1- chloroplastic-like
J11_C_2d Vs J11_I_2d	Aradu.K10TZ	A	Aradu.A06:103731107-103734596	12.2504	0	-inf?	peptide transporter
J11_C_2d Vs J11_I_2d	Aradu.ATB14	A	Aradu.A06:9674863-9679452	14.3462	0	-inf?	beta-amyrin 11-oxidase-like
J11_C_2d Vs J11_I_2d	Aradu.RI6SZ	A	Aradu.A06:9696694-9702304	15.2782	0	-inf?	cytochrome p450 family 88 protein
J11_C_2d Vs J11_I_2d	Aradu.B8V9A	A	Aradu.A06:109465907-109474017	5.20185	0	-inf?	membrane protein
J11_C_2d Vs J11_I_2d	Aradu.TXN9A	A	Aradu.A06:111773524-111775517	19.063	0	-inf?	vegetative incompatibility protein het-e-1-like
J11_C_2d Vs J11_I_2d	Aradu.E4YIN	A	Aradu.A07:8930095-8936126	17.1956	0	-inf?	rna polymerase ii c-terminal domain phosphatase-like 4
J11_C_2d Vs J11_I_2d	Aradu.G22I6	A	Aradu.A07:12500080-12502593	17.6627	0	-inf?	ribulose bisphosphate carboxylase oxygenase chloroplastic isoform x1
J11_C_2d Vs J11_I_2d	Aradu.L1Q1S	A	Aradu.A07:16836985-16839740	30.6406	0	-inf?	caffeic acid o-methyltransferase
J11_C_2d Vs J11_I_2d	Aradu.BP51F	A	Aradu.A07:71130606-71133547	18.9451	0	-inf?	probable polygalacturonase at3g15720
J11_C_2d Vs J11_I_2d	Aradu.AU4WK	A	Aradu.A07:71464623-71468192	6.64887	0	-inf?	probable sulfate transporter -like
J11_C_2d Vs J11_I_2d	Aradu.2P1NS	A	Aradu.A07:73118342-73123351	9.45661	0	-inf?	pathogen-related protein
J11_C_2d Vs J11_I_2d	Aradu.1M2X1	A	Aradu.A07:1089512-1091047	24.3375	0	-inf?	chlorophyll a-b binding protein chloroplastic
J11_C_2d Vs J11_I_2d	Aradu.WA7XQ	A	Aradu.A07:1583171-1586942	3.70207	0	-inf?	web family protein at5g55860-like
J11_C_2d Vs J11_I_2d	Aradu.668QS	A	Aradu.A07:3823809-3827571	12.3571	0	-inf?	probable rhamnose biosynthetic enzyme 1
J11_C_2d Vs J11_I_2d	Aradu.P709D	A	Aradu.A07:7498846-7502778	21.8981	0	-inf?	gdsl esterase lipase at2g04570-like
J11_C_2d Vs J11_I_2d	Aradu.CKU4P	A	Aradu.A07:46725733-46732098	18.1948	0	-inf?	atp-citrate synthase alpha chain protein 1
J11_C_2d Vs J11_I_2d	Aradu.CD4CM	A	Aradu.A07:57506357-57510572	5.33123	0	-inf?	sec14-like 3 protein
J11_C_2d Vs J11_I_2d	Aradu.UHQ4T	A	Aradu.A07:62383515-62389621	9.36945	0	-inf?	thylakoid lumenal 29 kda chloroplastic
J11_C_2d Vs J11_I_2d	Aradu.Q6CRV	A	Aradu.A08:4382185-4383538	13.3016	0	-inf?	xylem cysteine proteinase 2-like
J11_C_2d Vs J11_I_2d	Aradu.D1ZWK	A	Aradu.A08:9507380-9508241	20.2451	0	-inf?	basic blue protein
J11_C_2d Vs J11_I_2d	Aradu.65BY0	A	Aradu.A08:12265480-12266926	24.1587	0	-inf?	heavy metal-associated isoprenylated plant protein 26-like
J11_C_2d Vs J11_I_2d	Aradu.VP7YH	A	Aradu.A08:15844103-15847681	7.7012	0	-inf?	receptor-like protein kinase hsl1
J11_C_2d Vs J11_I_2d	Aradu.LM0YT	A	Aradu.A08:28360098-28362965	5.82729	0	-inf?	homeodomain-like superfamily protein isoform 2
J11_C_2d Vs J11_I_2d	Aradu.U84HU	A	Aradu.A08:28590111-28592484	5.82805	0	-inf?	plant f24k9-26 protein
J11_C_2d Vs J11_I_2d	Aradu.23XWK	A	Aradu.A08:42149994-42153194	23.7806	0	-inf?	annexin-like protein rj4
J11_C_2d Vs J11_I_2d	Aradu.VJ1BE	A	Aradu.A08:48272679-48275246	22.4691	0	-inf?	bidirectional sugar transporter sweet12
J11_C_2d Vs J11_I_2d	Aradu.559EQ	A	Aradu.A08:48867813-48873193	3.64443	0	-inf?	hypothetical protein glysoja_017462
J11_C_2d Vs J11_I_2d	Aradu.88298	A	Aradu.A08:1140134-1143121	7.48158	0	-inf?	bel1-related homeotic protein
J11_C_2d Vs J11_I_2d	Aradu.L9J3S	A	Aradu.A08:11052673-11053972	20.3252	0	-inf?	adenine nucleotide alpha hydrolases-like superfamily protein
J11_C_2d Vs J11_I_2d	Aradu.SQ2UE	A	Aradu.A08:12596646-12599413	18.2844	0	-inf?	sec14p-like phosphatidylinositol transfer family protein
J11_C_2d Vs J11_I_2d	Aradu.93ENE	A	Aradu.A08:18614653-18616381	8.89552	0	-inf?	cyclin-d3-1-like
J11_C_2d Vs J11_I_2d	Aradu.H7KNI	A	Aradu.A08:23533214-23534796	12.1062	0	-inf?	probable peroxidase 26
J11_C_2d Vs J11_I_2d	Aradu.RZM6B	A	Aradu.A08:25610661-25617438	14.4224	0	-inf?	nonphototropic hypocotyl protein
J11_C_2d Vs J11_I_2d	Aradu.08MKE	A	Aradu.A08:26606532-26609906	5.02237	0	-inf?	cyclic nucleotide-gated ion channel 15
J11_C_2d Vs J11_I_2d	Aradu.6C67A	A	Aradu.A08:35362801-35363659	19.2448	0	-inf?	dehydration-responsive protein rd22
J11_C_2d Vs J11_I_2d	Aradu.3KI43	A	Aradu.A08:42926824-42929934	18.6496	0	-inf?	nad-dependent epimerase dehydratase
J11_C_2d Vs J11_I_2d	Aradu.DQ0Q1	A	Aradu.A09:48700179-48706144	29.9227	0	-inf?	benzyl alcohol o-benzoyltransferase-like
J11_C_2d Vs J11_I_2d	Aradu.UZ501	A	Aradu.A09:94959923-94964742	4.66262	0	-inf?	sieve element occlusion protein
J11_C_2d Vs J11_I_2d	Aradu.R2M0E	A	Aradu.A09:99620833-99628394	21.4657	0	-inf?	cyclopropane-fatty-acyl-phospholipid synthase isoform 1
J11_C_2d Vs J11_I_2d	Aradu.AFA68	A	Aradu.A09:100192817-100203900	12.6503	0	-inf?	cyclopropane-fatty-acyl-phospholipid synthase isoform 1
J11_C_2d Vs J11_I_2d	Aradu.BNR06	A	Aradu.A09:208269-209740	15.0324	0	-inf?	peroxidase 21
J11_C_2d Vs J11_I_2d	Aradu.09HBR	A	Aradu.A09:2761618-2763270	19.074	0	-inf?	photosystem i reaction center subunit vi
J11_C_2d Vs J11_I_2d	Aradu.74HRM	A	Aradu.A09:14469107-14471681	49.258	0	-inf?	subtilisin-like protease
J11_C_2d Vs J11_I_2d	Aradu.W5C9S	A	Aradu.A09:116929899-116931246	154.839	0	-inf?	chitinase family protein
J11_C_2d Vs J11_I_2d	Aradu.NF8QC	A	Aradu.A09:116934621-116937039	32.0536	0	-inf?	chitinase homologue
J11_C_2d Vs J11_I_2d	Aradu.82IUF	A	Aradu.A09:120146901-120151181	5.04773	0	-inf?	abc transporter g family member 21-like
J11_C_2d Vs J11_I_2d	Aradu.0QP9J	A	Aradu.A10:92876694-92880013	19.8629	0	-inf?	protein nrt1 ptr family -like
J11_C_2d Vs J11_I_2d	Aradu.T955X	A	Aradu.A10:94842389-94845946	39.6048	0	-inf?	dehydration-responsive protein rd22
J11_C_2d Vs J11_I_2d	Aradu.TYN4X	A	Aradu.A10:104520837-104526027	3.98904	0	-inf?	lrr receptor-like serine threonine-protein kinase
J11_C_2d Vs J11_I_2d	Aradu.3MD78	A	Aradu.A10:13927893-13929306	30.2298	0	-inf?	pollen-specific protein c13
J11_C_2d Vs J11_I_2d	Aradu.8MK7Y	A	Aradu.A10:28288874-28291316	21.3229	0	-inf?	gibberellin 20 oxidase 1
J11_C_2d Vs JL24_C_2d	Aradu.GA8EY	A	Aradu.A01:5137744-5139765	1.21492	0	-inf?	cytochrome p450 86a1
J11_C_2d Vs JL24_C_2d	Aradu.V0T25	A	Aradu.A01:99003907-99005819	10.1687	0	-inf?	hypothetical protein PHAVU_001G134100g
J11_C_2d Vs JL24_C_2d	Aradu.3YJ2J	A	Aradu.A01:100952560-100954470	303.503	20.3564	-3.89815	group 3 lea protein
J11_C_2d Vs JL24_C_2d	Aradu.PJ5IQ	A	Aradu.A02:3194345-3198298	332.045	21.3602	-3.95838	bag family molecular chaperone regulator 6
J11_C_2d Vs JL24_C_2d	Aradu.Y2W8P	A	Aradu.A02:78396175-78401700	4.13167	0	-inf?	rna-directed dna polymerase
J11_C_2d Vs JL24_C_2d	Aradu.23179	A	Aradu.A02:82612621-82613648	250.973	12.6934	-4.30538	upf0098 protein mth:273-like
J11_C_2d Vs JL24_C_2d	Aradu.9V3GY	A	Aradu.A02:1074434-1075248	275.151	12.8035	-4.42561	kda heat shock mitochondrial
J11_C_2d Vs JL24_C_2d	Aradu.U61YL	A	Aradu.A02:2012704-2014807	257.381	6.96946	-5.20671	monosaccharide-sensing protein 2
J11_C_2d Vs JL24_C_2d	Aradu.3G22S	A	Aradu.A02:8971316-8973779	258.618	21.3038	-3.60164	late embryogenesis abundant protein d-34-like
J11_C_2d Vs JL24_C_2d	Aradu.117B0	A	Aradu.A02:9170555-9171477	6.84218	0	-inf?	non-specific lipid-transfer protein at2g13820
J11_C_2d Vs JL24_C_2d	Aradu.9Z0RX	A	Aradu.A02:93238734-93240917	399.364	25.8983	-3.94677	embryonic protein dc-8-like
J11_C_2d Vs JL24_C_2d	Aradu.GWJ9U	A	Aradu.A03:24891097-24893018	5.34791	0	-inf?	dna-directed rna polymerase iii subunit rpc4
J11_C_2d Vs JL24_C_2d	Aradu.P9IHD	A	Aradu.A03:2824855-2828439	39.5359	3.47025	-3.51005	elongation factor 2
J11_C_2d Vs JL24_C_2d	Aradu.57J9Q	A	Aradu.A03:9871756-9874905	10.0918	0	-inf?	protein pns1
J11_C_2d Vs JL24_C_2d	Aradu.QED65	A	Aradu.A03:28766086-28767424	216.441	8.1665	-4.72811	partial
J11_C_2d Vs JL24_C_2d	Aradu.QQ0H9	A	Aradu.A03:99109508-99111882	53.752	1.82779	-4.87815	heat shock protein 83
J11_C_2d Vs JL24_C_2d	Aradu.55ME1	A	Aradu.A03:113666551-113676522	1.23353	0	-inf?	transposon en spm sub- expressed
J11_C_2d Vs JL24_C_2d	Aradu.P3MY8	A	Aradu.A04:11317144-11319305	2.35738	0	-inf?	probable protein phosphatase 2c 13-like
J11_C_2d Vs JL24_C_2d	Aradu.IAN0B	A	Aradu.A04:24993905-24996381	4.16738	0	-inf?	p-loop nucleoside triphosphate hydrolase superfamily protein
J11_C_2d Vs JL24_C_2d	Aradu.B8GCY	A	Aradu.A04:120142161-120144750	102.87	8.82019	-3.54387	s-adenosylmethionine decarboxylase proenzyme
J11_C_2d Vs JL24_C_2d	Aradu.3T5V1	A	Aradu.A04:122743609-122746937	0.898116	0	-inf?	receptor-like kinase
J11_C_2d Vs JL24_C_2d	Aradu.EK9Y0	A	Aradu.A05:52386293-52388886	2.60129	0	-inf?	vesicle transport v-snare 13 -like protein
J11_C_2d Vs JL24_C_2d	Aradu.U3F37	A	Aradu.A05:9763004-9763902	222.474	12.7915	-4.12039	plant mud21-2 protein
J11_C_2d Vs JL24_C_2d	Aradu.IW3RC	A	Aradu.A05:20688601-20690829	40.8348	2.58423	-3.98199	probable zinc metallopeptidase chloroplastic
J11_C_2d Vs JL24_C_2d	Aradu.DWL7L	A	Aradu.A05:84098085-84100286	134.367	4.9929	-4.75015	probable aquaporin tip-type alpha
J11_C_2d Vs JL24_C_2d	Aradu.8E5TN	A	Aradu.A05:84579227-84580247	10.6731	0	-inf?	probable proteasome inhibitor
J11_C_2d Vs JL24_C_2d	Aradu.H8XF8	A	Aradu.A06:66405551-66407659	6.41431	0	-inf?	cathepsin b
J11_C_2d Vs JL24_C_2d	Aradu.D7HT5	A	Aradu.A06:94025214-94027178	304.123	17.6807	-4.10441	light-regulated protein
J11_C_2d Vs JL24_C_2d	Aradu.P39C1	A	Aradu.A06:6944440-6947461	201.05	15.709	-3.67788	galactinol synthase
J11_C_2d Vs JL24_C_2d	Aradu.A02RY	A	Aradu.A06:12429383-12430925	459.951	46.3745	-3.31008	seed maturation protein lea 4
J11_C_2d Vs JL24_C_2d	Aradu.UJ6Z9	A	Aradu.A06:99636586-99638673	262.684	8.55367	-4.94064	aldose reductase-like
J11_C_2d Vs JL24_C_2d	Aradu.5C621	A	Aradu.A06:109948315-109950549	3.37825	0	-inf?	s-adenosyl-l-methionine-dependent trna 4-demethylwyosine synthase-like
J11_C_2d Vs JL24_C_2d	Aradu.2C47B	A	Aradu.A07:4373714-4377521	3.52787	0	-inf?	protein far1-related sequence 5-like
J11_C_2d Vs JL24_C_2d	Aradu.BYN2Y	A	Aradu.A07:17956852-17958227	4.46948	0	-inf?	probable nucleoredoxin 1
J11_C_2d Vs JL24_C_2d	Aradu.XRX70	A	Aradu.A07:7191527-7198385	0.647578	0	-inf?	ankyrin repeat protein
J11_C_2d Vs JL24_C_2d	Aradu.RR770	A	Aradu.A08:32060536-32063033	205.024	4.94468	-5.37377	carrier protein mitochondrial
J11_C_2d Vs JL24_C_2d	Aradu.NR54J	A	Aradu.A08:40716618-40718158	13.0029	0	-inf?	pathogenesis-related protein bet v i family protein
J11_C_2d Vs JL24_C_2d	Aradu.2K04Y	A	Aradu.A09:11498539-11499762	675.134	34.1932	-4.30339	seed maturation protein lea 4
J11_C_2d Vs JL24_C_2d	Aradu.W0L41	A	Aradu.A09:19370664-19380907	2.60575	0	-inf?	geraniol 8-hydroxylase-like
J11_C_2d Vs JL24_C_2d	Aradu.QTZ74	A	Aradu.A09:109125082-109127731	1.49843	0	-inf?	protein far1-related sequence 5-like
J11_C_2d Vs JL24_C_2d	Aradu.AKU7Y	A	Aradu.A09:1591457-1595888	7.57621	0	-inf?	acyl-protein thioesterase 2
J11_C_2d Vs JL24_C_2d	Aradu.53J7J	A	Aradu.A09:17244980-17247345	3.98956	0	-inf?	probable tyrosine-protein phosphatase at1g05000
J11_C_2d Vs JL24_C_2d	Aradu.ADJ2V	A	Aradu.A09:81107998-81109453	1.60128	0	-inf?	---NA---
J11_C_2d Vs JL24_C_2d	Aradu.HU9RC	A	Aradu.A09:100998238-100998963	10.5584	0	-inf?	---NA---
J11_C_2d Vs JL24_C_2d	Aradu.KW7S4	A	Aradu.A09:109134883-109140923	5.69598	0	-inf?	---NA---
J11_C_2d Vs JL24_C_2d	Aradu.MEI7N	A	Aradu.A09:109975355-109978784	28.596	3.10283	-3.20416	low-temperature-induced 65 kda
J11_C_2d Vs JL24_C_2d	Aradu.F3KB2	A	Aradu.A09:120096457-120097436	604.457	52.2645	-3.53174	late embryogenesis abundant protein group 9 protein
J11_C_2d Vs JL24_C_2d	Aradu.P9SB8	A	Aradu.A10:5360913-5364786	14.0644	0	-inf?	zinc finger
J11_C_2d Vs JL24_C_2d	Aradu.T3GSX	A	Aradu.A10:46282300-46285001	1.97669	0	-inf?	zinc finger protein
J11_C_2d Vs JL24_C_2d	Aradu.ZF3XL	A	Aradu.A10:99946914-99953759	39.1443	5.38428	-2.86198	plasma membrane h+-atpase
J11_C_2d Vs JL24_C_2d	Aradu.N49RI	A	Aradu.A10:17049601-17052911	31.2942	1.50957	-4.37369	inositol transporter 1-like
J11_C_2d Vs JL24_C_2d	Aradu.2H1GD	A	Aradu.A10:28482428-28484841	802.49	37.5789	-4.41649	flavonol synthase flavanone 3-hydroxylase-like
J11_C_2d Vs JL24_C_2d	Aradu.7IA3W	A	Aradu.A10:50710650-50712179	2.87404	0	-inf?	snf1-related protein kinase catalytic subunit alpha kin10
J11_C_2d Vs JL24_C_2d	Aradu.UJ1ZX	A	Aradu.A10:66155242-66156829	2.66164	0	-inf?	peroxidase 5-like
J11_C_3d Vs J11_I_3d	Aradu.5ZT49	A	Aradu.A02:3536145-3537393	1.21787	0	-inf?	hydroquinone glucosyltransferase-like
J11_C_3d Vs J11_I_3d	Aradu.7H0DM	A	Aradu.A02:76040555-76041453	8.50554	0	-inf?	---NA---
J11_C_3d Vs J11_I_3d	Aradu.KWH4D	A	Aradu.A03:121854600-121856521	0.842441	0	-inf?	transcription factor bhlh086
J11_C_3d Vs J11_I_3d	Aradu.459QQ	A	Aradu.A03:126240611-126242985	1.98653	0	-inf?	pectinesterase pectinesterase inhibitor
J11_C_3d Vs J11_I_3d	Aradu.K19AA	A	Aradu.A04:13910694-13912920	1.17968	0	-inf?	acidic glucanase
J11_C_3d Vs J11_I_3d	Aradu.BLA0I	A	Aradu.A04:14474265-14483138	9.30953	1.20047	-2.95511	beta-d-xylosidase 1
J11_C_3d Vs J11_I_3d	Aradu.65DGV	A	Aradu.A05:715750-720742	172.102	34.6968	-2.31039	glycine-rich protein
J11_C_3d Vs J11_I_3d	Aradu.M8MLA	A	Aradu.A05:22239651-22240345	6.77743	0	-inf?	---NA---
J11_C_3d Vs J11_I_3d	Aradu.HB60H	A	Aradu.A05:99155888-99162226	1.19908	0	-inf?	nucleotide-diphospho-sugar transferase family protein
J11_C_3d Vs J11_I_3d	Aradu.5Z359	A	Aradu.A05:1312832-1315675	161.638	22.2473	-2.86107	patatin-like protein 2
J11_C_3d Vs J11_I_3d	Aradu.07C2C	A	Aradu.A05:82326996-82329769	1.75079	0	-inf?	plant f12b17-70 protein
J11_C_3d Vs J11_I_3d	Aradu.EZW4U	A	Aradu.A07:7708350-7709633	35.5603	4.13064	-3.10583	---NA---
J11_C_3d Vs J11_I_3d	Aradu.EF677	A	Aradu.A08:27122726-27124353	82.9943	4.09907	-4.33965	xyloglucan endotransglucosylase hydrolase protein 32
J11_C_3d Vs J11_I_3d	Aradu.11S89	A	Aradu.A08:41068105-41069752	3.26185	0	-inf?	two-component response regulator arr8
J11_C_3d Vs J11_I_3d	Aradu.BBP4Z	A	Aradu.A09:5923120-5925808	0.628267	0	-inf?	protein transparent testa 12
J11_C_3d Vs JL24_C_3d	Aradu.2IP58	A	Adur536:426273-426906	4.13845	0	-inf?	---NA---
J11_C_3d Vs JL24_C_3d	Aradu.V0T25	A	Aradu.A01:99003907-99005819	9.47589	0	-inf?	hypothetical protein PHAVU_001G134100g
J11_C_3d Vs JL24_C_3d	Aradu.18J05	A	Aradu.A01:102474540-102477620	13.9908	0	-inf?	nadp-dependent malic enzyme
J11_C_3d Vs JL24_C_3d	Aradu.Q5HAX	A	Aradu.A01:6906960-6908349	2.9515	0	-inf?	hxxxd-type acyl-transferase family protein
J11_C_3d Vs JL24_C_3d	Aradu.G235T	A	Aradu.A01:7243232-7246084	18.5373	0	-inf?	alpha expansin like protein
J11_C_3d Vs JL24_C_3d	Aradu.LT83G	A	Aradu.A01:41939233-41941440	4.51264	0	-inf?	ap2-like ethylene-responsive transcription factor plt2
J11_C_3d Vs JL24_C_3d	Aradu.03GCY	A	Aradu.A02:84192713-84195988	0.833341	0	-inf?	plac8 family protein
J11_C_3d Vs JL24_C_3d	Aradu.54HQG	A	Aradu.A03:17271725-17273970	3.03824	0	-inf?	utp--glucose-1-phosphate uridylyltransferase
J11_C_3d Vs JL24_C_3d	Aradu.GWJ9U	A	Aradu.A03:24891097-24893018	4.9338	0	-inf?	dna-directed rna polymerase iii subunit rpc4
J11_C_3d Vs JL24_C_3d	Aradu.W74FU	A	Aradu.A03:39286709-39287787	2.31103	0	-inf?	calcium-transporting atpase plasma membrane-type-like
J11_C_3d Vs JL24_C_3d	Aradu.B6WCM	A	Aradu.A03:97305728-97309968	2.64777	0	-inf?	factor of dna methylation 1-like isoform x1
J11_C_3d Vs JL24_C_3d	Aradu.63RP0	A	Aradu.A03:125743613-125746461	1.00632	0	-inf?	protein iq-domain 31
J11_C_3d Vs JL24_C_3d	Aradu.21GXE	A	Aradu.A03:17055499-17062141	19.3767	1.81734	-3.41442	pentatricopeptide repeat-containing protein mitochondrial
J11_C_3d Vs JL24_C_3d	Aradu.6U5Z6	A	Aradu.A03:18962305-18967448	1.09193	0	-inf?	probable serine threonine-protein kinase at1g54610
J11_C_3d Vs JL24_C_3d	Aradu.DVQ9A	A	Aradu.A03:38389518-38393913	0.951976	0	-inf?	cytokinin dehydrogenase 3-like
J11_C_3d Vs JL24_C_3d	Aradu.P0ZYD	A	Aradu.A04:4234548-4237357	133.391	14.0714	-3.24482	glucose-6-phosphate phosphate translocator chloroplastic
J11_C_3d Vs JL24_C_3d	Aradu.P3MY8	A	Aradu.A04:11317144-11319305	2.36732	0	-inf?	probable protein phosphatase 2c 13-like
J11_C_3d Vs JL24_C_3d	Aradu.IAN0B	A	Aradu.A04:24993905-24996381	4.76646	0	-inf?	p-loop nucleoside triphosphate hydrolase superfamily protein
J11_C_3d Vs JL24_C_3d	Aradu.HEE4T	A	Aradu.A04:28463194-28465331	2.49699	0	-inf?	protein sqs1-like
J11_C_3d Vs JL24_C_3d	Aradu.58D6P	A	Aradu.A04:49210533-49213134	1.11569	0	-inf?	leucine-rich repeat protein kinase family protein
J11_C_3d Vs JL24_C_3d	Aradu.E0LF3	A	Aradu.A04:29084505-29091602	50.0031	6.38991	-2.96815	subtilisin-like protease
J11_C_3d Vs JL24_C_3d	Aradu.X7M6H	A	Aradu.A04:79742128-79762484	1.65767	0	-inf?	gag-pol polyprotein
J11_C_3d Vs JL24_C_3d	Aradu.SG5CY	A	Aradu.A04:104152979-104155765	0.609123	0	-inf?	probable inactive receptor kinase at5g58300
J11_C_3d Vs JL24_C_3d	Aradu.8101U	A	Aradu.A04:123472889-123474884	1.40948	0	-inf?	bidirectional sugar transporter n3-like
J11_C_3d Vs JL24_C_3d	Aradu.43TRE	A	Aradu.A05:6994547-6996218	170.982	20.266	-3.07671	---NA---
J11_C_3d Vs JL24_C_3d	Aradu.2I1UD	A	Aradu.A05:92262137-92263900	11.4634	0	-inf?	heavy metal transport detoxification superfamily protein
J11_C_3d Vs JL24_C_3d	Aradu.QU3KT	A	Aradu.A05:1083385-1084480	1.95116	0	-inf?	protein tornado 2-like
J11_C_3d Vs JL24_C_3d	Aradu.8N2HA	A	Aradu.A05:31132566-31133912	4.12331	0	-inf?	transcription factor bhlh69
J11_C_3d Vs JL24_C_3d	Aradu.CEP8H	A	Aradu.A05:44775456-44776806	5.32739	0	-inf?	transcription factor bhlh135
J11_C_3d Vs JL24_C_3d	Aradu.8E5TN	A	Aradu.A05:84579227-84580247	15.1516	0	-inf?	probable proteasome inhibitor
J11_C_3d Vs JL24_C_3d	Aradu.E5KC4	A	Aradu.A05:87943575-87947643	0.732153	0	-inf?	microtubule-associated protein tortifolia1
J11_C_3d Vs JL24_C_3d	Aradu.H8XF8	A	Aradu.A06:66405551-66407659	4.77047	0	-inf?	cathepsin b
J11_C_3d Vs JL24_C_3d	Aradu.9F431	A	Aradu.A06:74405031-74405767	4.50895	0	-inf?	nad h-quinone oxidoreductase subunit isoform partial
J11_C_3d Vs JL24_C_3d	Aradu.R549P	A	Aradu.A06:98866059-98870432	1.15581	0	-inf?	pectate lyase
J11_C_3d Vs JL24_C_3d	Aradu.5C621	A	Aradu.A06:109948315-109950549	3.55807	0	-inf?	s-adenosyl-l-methionine-dependent trna 4-demethylwyosine synthase-like
J11_C_3d Vs JL24_C_3d	Aradu.2C47B	A	Aradu.A07:4373714-4377521	2.75326	0	-inf?	protein far1-related sequence 5-like
J11_C_3d Vs JL24_C_3d	Aradu.E4YIN	A	Aradu.A07:8930095-8936126	38.1701	6.12831	-2.63888	rna polymerase ii c-terminal domain phosphatase-like 4
J11_C_3d Vs JL24_C_3d	Aradu.KH972	A	Aradu.A07:54324623-54336564	142.074	5.36468	-4.727	glycoside hydrolase family 1 protein
J11_C_3d Vs JL24_C_3d	Aradu.WZB3H	A	Aradu.A07:1641655-1644069	0.659027	0	-inf?	l-type lectin-domain containing receptor kinase
J11_C_3d Vs JL24_C_3d	Aradu.DKD8F	A	Aradu.A07:7142510-7144396	2.81043	0	-inf?	ankyrin repeat protein
J11_C_3d Vs JL24_C_3d	Aradu.L0PWQ	A	Aradu.A07:20772536-20775095	2.84394	0	-inf?	orcinol o-methyltransferase
J11_C_3d Vs JL24_C_3d	Aradu.4Q6EQ	A	Aradu.A07:71211544-71213452	136.203	9.17246	-3.8923	plant f18g18-200 protein
J11_C_3d Vs JL24_C_3d	Aradu.C0A2F	A	Aradu.A08:15933033-15935446	164.683	27.6133	-2.57625	tubulin alpha chain
J11_C_3d Vs JL24_C_3d	Aradu.R888C	A	Aradu.A08:22100241-22104704	1.5124	0	-inf?	udp-arabinose 4-epimerase 1
J11_C_3d Vs JL24_C_3d	Aradu.EF677	A	Aradu.A08:27122726-27124353	82.2644	9.38624	-3.13165	xyloglucan endotransglucosylase hydrolase protein 32
J11_C_3d Vs JL24_C_3d	Aradu.TRF59	A	Aradu.A08:40850463-40861749	101.322	12.2902	-3.04337	protein zinc induced facilitator-like 1-like isoform x1
J11_C_3d Vs JL24_C_3d	Aradu.Y2ZCM	A	Aradu.A08:44618507-44619673	3.62045	0	-inf?	sesquiterpene synthase
J11_C_3d Vs JL24_C_3d	Aradu.C4UQ4	A	Aradu.A08:3492506-3494455	1.52041	0	-inf?	duf241 domain protein
J11_C_3d Vs JL24_C_3d	Aradu.Y081X	A	Aradu.A09:5233807-5234992	3.7032	0	-inf?	2-hydroxyacyl- lyase
J11_C_3d Vs JL24_C_3d	Aradu.PXH87	A	Aradu.A09:88561587-88564258	105.816	13.9472	-2.9235	auxin-responsive aux iaa family protein
J11_C_3d Vs JL24_C_3d	Aradu.QTZ74	A	Aradu.A09:109125082-109127731	0.942431	0	-inf?	protein far1-related sequence 5-like
J11_C_3d Vs JL24_C_3d	Aradu.XQ3KS	A	Aradu.A09:113368036-113370222	12.3321	0	-inf?	probable proteasome inhibitor
J11_C_3d Vs JL24_C_3d	Aradu.LA8W4	A	Aradu.A09:81124320-81125275	276.595	47.1951	-2.55107	ibb2_arahy ame: full=bowman-birk type proteinase inhibitor b-ii
J11_C_3d Vs JL24_C_3d	Aradu.HU9RC	A	Aradu.A09:100998238-100998963	11.0675	0	-inf?	---NA---
J11_C_3d Vs JL24_C_3d	Aradu.KW7S4	A	Aradu.A09:109134883-109140923	5.10197	0	-inf?	---NA---
J11_C_3d Vs JL24_C_3d	Aradu.Z0IH7	A	Aradu.A10:41839519-41841936	16.8239	0	-inf?	hypothetical protein 303L13_17
J11_C_3d Vs JL24_C_3d	Aradu.T3GSX	A	Aradu.A10:46282300-46285001	2.02229	0	-inf?	zinc finger protein
J11_C_3d Vs JL24_C_3d	Aradu.P68ES	A	Aradu.A10:92978691-92980350	4.64311	0	-inf?	2-hydroxyacyl- lyase
J11_C_3d Vs JL24_C_3d	Aradu.B2GU6	A	Aradu.A10:270500-271962	2.73642	0	-inf?	serine threonine-protein kinase ctr1
J11_C_3d Vs JL24_C_3d	Aradu.283VB	A	Aradu.A10:26571656-26575364	1.58071	0	-inf?	pachytene checkpoint protein 2 homolog
J11_C_3d Vs JL24_C_3d	Aradu.HF9XD	A	Aradu.A10:72485275-72487884	2.18016	0	-inf?	tho complex subunit 2
J11_C_3d Vs JL24_C_3d	Aradu.L4H02	A	Aradu.A10:96178694-96180056	2.69392	0	-inf?	---NA---
J11_C_3d Vs JL24_C_3d	Aradu.I9ZQF	A	Aradu.A10:100628523-100636690	33.5454	3.24186	-3.37122	abc transporter b family member 19
J11_C_3d Vs JL24_C_3d	Aradu.50TKD	A	Aradu.A10:107679731-107684764	94.1246	5.92024	-3.99084	aspartic proteinase nepenthesin-1
J11_C_7d Vs J11_I_7d	Aradu.JV7UN	A	Aradu.A01:19458374-19460874	3.25046	0	-inf?	replication protein a 70 kda dna-binding subunit a-like
J11_C_7d Vs J11_I_7d	Aradu.XBR45	A	Aradu.A03:3460804-3461272	45.8178	0	-inf?	calmodulin-like protein 3
J11_C_7d Vs J11_I_7d	Aradu.018MU	A	Aradu.A03:3463552-3464231	30.5504	0	-inf?	---NA---
J11_C_7d Vs J11_I_7d	Aradu.R5JX6	A	Aradu.A03:29423214-29424307	7.00664	0	-inf?	acidic mammalian chitinase-like
J11_C_7d Vs J11_I_7d	Aradu.C39MI	A	Aradu.A05:100823686-100830564	216.071	10.1163	-4.41674	zinc finger an1 domain-containing stress-associated protein 12
J11_C_7d Vs J11_I_7d	Aradu.86JNN	A	Aradu.A06:672523-695411	67.2585	2.97853	-4.49704	drug resistance transporter-like abc domain protein
J11_C_7d Vs J11_I_7d	Aradu.Z7FZQ	A	Aradu.A07:15239662-15241945	210.904	7.96878	-4.72609	udp-glycosyltransferase 73c2
J11_C_7d Vs JL24_C_7d	Aradu.GJ7KU	A	Adur2672:8264-8864	7.35147	0	-inf?	copper-transporting atpase 2
J11_C_7d Vs JL24_C_7d	Aradu.2IP58	A	Adur536:426273-426906	14.6811	0	-inf?	---NA---
J11_C_7d Vs JL24_C_7d	Aradu.L52D5	A	Aradu.A01:6522451-6524577	16.5789	0	-inf?	hypothetical protein PHAVU:006G073000g
J11_C_7d Vs JL24_C_7d	Aradu.I722Z	A	Aradu.A01:7851498-7851998	25.2502	0	-inf?	zinc finger grf-type protein
J11_C_7d Vs JL24_C_7d	Aradu.AKG36	A	Aradu.A01:66131777-66135094	182.079	7.27185	-4.6461	probable inactive poly
J11_C_7d Vs JL24_C_7d	Aradu.V0T25	A	Aradu.A01:99003907-99005819	12.2425	0	-inf?	hypothetical protein PHAVU_001G134100g
J11_C_7d Vs JL24_C_7d	Aradu.FLH2P	A	Aradu.A01:94797557-94798556	17.5274	0	-inf?	epidermal patterning factor-like protein 8
J11_C_7d Vs JL24_C_7d	Aradu.F7FIW	A	Aradu.A02:84078542-84080152	14.3011	0	-inf?	short-chain dehydrogenase reductase 2a-like
J11_C_7d Vs JL24_C_7d	Aradu.018MU	A	Aradu.A03:3463552-3464231	26.2497	0	-inf?	---NA---
J11_C_7d Vs JL24_C_7d	Aradu.GM02C	A	Aradu.A03:6746803-6749246	7.37867	0	-inf?	and peptidoglycan-binding domain-containing protein 1
J11_C_7d Vs JL24_C_7d	Aradu.Y9QIT	A	Aradu.A03:36916143-36918860	19.3278	0	-inf?	probable xyloglucan endotransglucosylase hydrolase protein 23
J11_C_7d Vs JL24_C_7d	Aradu.I9X8G	A	Aradu.A03:27905603-27911688	2.69587	0	-inf?	zinc c3hc4 type (ring finger) protein
J11_C_7d Vs JL24_C_7d	Aradu.QVT4C	A	Aradu.A03:118291065-118295377	2.16771	0	-inf?	protein strubbelig-receptor family 3 isoform x1
J11_C_7d Vs JL24_C_7d	Aradu.A1T14	A	Aradu.A04:912645-926002	6.61054	0	-inf?	oligopeptide transporter 7
J11_C_7d Vs JL24_C_7d	Aradu.P3MY8	A	Aradu.A04:11317144-11319305	5.60954	0	-inf?	probable protein phosphatase 2c 13-like
J11_C_7d Vs JL24_C_7d	Aradu.58D6P	A	Aradu.A04:49210533-49213134	2.30958	0	-inf?	leucine-rich repeat protein kinase family protein
J11_C_7d Vs JL24_C_7d	Aradu.Y0R7I	A	Aradu.A04:16209288-16212326	3.89359	0	-inf?	probable protein phosphatase 2c 34
J11_C_7d Vs JL24_C_7d	Aradu.34QFB	A	Aradu.A05:3416334-3423512	5.03401	0	-inf?	auxin efflux carrier family protein
J11_C_7d Vs JL24_C_7d	Aradu.M6DL9	A	Aradu.A06:3804397-3806982	3.38605	0	-inf?	ammonium transporter 3 member 2-like
J11_C_7d Vs JL24_C_7d	Aradu.VK6NM	A	Aradu.A07:3292811-3295526	1.93133	0	-inf?	cytochrome p450 716b1-like
J11_C_7d Vs JL24_C_7d	Aradu.QC4B0	A	Aradu.A08:37144320-37146688	3.6051	0	-inf?	serine threonine-protein phosphatase 7 long form homolog
J11_C_7d Vs JL24_C_7d	Aradu.HU9RC	A	Aradu.A09:100998238-100998963	20.657	0	-inf?	---NA---
J11_I_1d vs JL24_I_1d	Aradu.2IP58	A	Adur536:426273-426906	5.1127	0	-inf?	---NA---
J11_I_1d vs JL24_I_1d	Aradu.1RS3V	A	Aradu.A01:5179508-5183406	1.07229	0	-inf?	gdp-mannose transporter gonst2
J11_I_1d vs JL24_I_1d	Aradu.V0T25	A	Aradu.A01:99003907-99005819	8.75638	0	-inf?	hypothetical protein PHAVU_001G134100g
J11_I_1d vs JL24_I_1d	Aradu.V220X	A	Aradu.A01:5433401-5434553	2.01129	0	-inf?	3-oxo-delta( )-steroid 5-beta-reductase-like
J11_I_1d vs JL24_I_1d	Aradu.LI9R7	A	Aradu.A01:10645354-10650720	40.0546	3.35976	-3.57554	ctp synthase-like isoform x1
J11_I_1d vs JL24_I_1d	Aradu.F84AW	A	Aradu.A01:33268984-33270761	50.2691	9.78921	-2.36041	o-methyltransferase omt3
J11_I_1d vs JL24_I_1d	Aradu.X9GQ3	A	Aradu.A01:102122127-102123302	483.382	42.346	-3.51286	early nodulin-93
J11_I_1d vs JL24_I_1d	Aradu.C8JDR	A	Aradu.A02:707448-708776	4.11999	0	-inf?	vacuolar protein sorting-associated protein 8 homolog
J11_I_1d vs JL24_I_1d	Aradu.K11AV	A	Aradu.A03:1342905-1347368	1.34787	0	-inf?	glycosyltransferase family protein 2
J11_I_1d vs JL24_I_1d	Aradu.TW8M6	A	Aradu.A03:25790839-25792591	7.20626	0	-inf?	late embryogenesis abundant protein
J11_I_1d vs JL24_I_1d	Aradu.9S16L	A	Aradu.A03:27845245-27847441	0.732329	0	-inf?	probable rhamnose biosynthetic enzyme 1-like isoform x2
J11_I_1d vs JL24_I_1d	Aradu.IEK57	A	Aradu.A03:29048065-29061899	121.717	19.7333	-2.62483	probable aminotransferase tat2
J11_I_1d vs JL24_I_1d	Aradu.B6WCM	A	Aradu.A03:97305728-97309968	2.23079	0	-inf?	factor of dna methylation 1-like isoform x1
J11_I_1d vs JL24_I_1d	Aradu.S7CZ4	A	Aradu.A03:129626931-129630200	33.0161	7.47884	-2.14228	beta-xylosidase alpha-l-arabinofuranosidase 2-like
J11_I_1d vs JL24_I_1d	Aradu.P4W2F	A	Aradu.A03:131077054-131079332	21.7836	2.89831	-2.90996	polygalacturonase at1g48100-like
J11_I_1d vs JL24_I_1d	Aradu.57J9Q	A	Aradu.A03:9871756-9874905	4.90061	0	-inf?	protein pns1
J11_I_1d vs JL24_I_1d	Aradu.0MJ0X	A	Aradu.A03:11724103-11725980	2.29401	0	-inf?	protein bearskin1
J11_I_1d vs JL24_I_1d	Aradu.6U5Z6	A	Aradu.A03:18962305-18967448	2.53241	0	-inf?	probable serine threonine-protein kinase at1g54610
J11_I_1d vs JL24_I_1d	Aradu.B9WIG	A	Aradu.A03:71348099-71352658	2.18517	0	-inf?	ribosomal rna small subunit methyltransferase g
J11_I_1d vs JL24_I_1d	Aradu.DV28N	A	Aradu.A03:83341080-83342823	1.77843	0	-inf?	1-aminocyclopropane-1-carboxylate synthase 7
J11_I_1d vs JL24_I_1d	Aradu.R5E06	A	Aradu.A03:133450306-133453542	56.3649	14.0724	-2.00193	70 kda peptidyl-prolyl isomerase-like
J11_I_1d vs JL24_I_1d	Aradu.K7VBW	A	Aradu.A04:5303930-5305684	148.184	21.0951	-2.81241	1-aminocyclopropane-1-carboxylate oxidase
J11_I_1d vs JL24_I_1d	Aradu.P3MY8	A	Aradu.A04:11317144-11319305	3.86335	0	-inf?	probable protein phosphatase 2c 13-like
J11_I_1d vs JL24_I_1d	Aradu.IAN0B	A	Aradu.A04:24993905-24996381	3.92785	0	-inf?	p-loop nucleoside triphosphate hydrolase superfamily protein
J11_I_1d vs JL24_I_1d	Aradu.HEE4T	A	Aradu.A04:28463194-28465331	1.59661	0	-inf?	protein sqs1-like
J11_I_1d vs JL24_I_1d	Aradu.9G4L7	A	Aradu.A04:99345339-99347462	1.18264	0	-inf?	PREDICTED: uncharacterized protein LOC101245682
J11_I_1d vs JL24_I_1d	Aradu.96WXG	A	Aradu.A04:120010355-120012241	6.05179	0	-inf?	---NA---
J11_I_1d vs JL24_I_1d	Aradu.65YXV	A	Aradu.A04:31507720-31509407	2.11244	0	-inf?	endo-polygalacturonase
J11_I_1d vs JL24_I_1d	Aradu.X7M6H	A	Aradu.A04:79742128-79762484	2.01685	0	-inf?	gag-pol polyprotein
J11_I_1d vs JL24_I_1d	Aradu.EK9Y0	A	Aradu.A05:52386293-52388886	1.62555	0	-inf?	vesicle transport v-snare 13 -like protein
J11_I_1d vs JL24_I_1d	Aradu.JL6EF	A	Aradu.A05:107365559-107368461	184.087	40.1681	-2.19627	heat shock protein 83-like
J11_I_1d vs JL24_I_1d	Aradu.8N2HA	A	Aradu.A05:31132566-31133912	3.27219	0	-inf?	transcription factor bhlh69
J11_I_1d vs JL24_I_1d	Aradu.T5T0B	A	Aradu.A05:44050786-44054510	5.46006	0	-inf?	snf1-related protein kinase catalytic subunit alpha kin10
J11_I_1d vs JL24_I_1d	Aradu.8E5TN	A	Aradu.A05:84579227-84580247	9.2427	0	-inf?	probable proteasome inhibitor
J11_I_1d vs JL24_I_1d	Aradu.UAE1F	A	Aradu.A06:57576947-57580160	1.57484	0	-inf?	guanine deaminase
J11_I_1d vs JL24_I_1d	Aradu.E8BLM	A	Aradu.A06:75725657-75729766	4.37951	0	-inf?	peroxisomal nicotinamide adenine dinucleotide carrier-like isoform x1
J11_I_1d vs JL24_I_1d	Aradu.C3ARN	A	Aradu.A06:108913309-108916532	26.8669	4.26316	-2.65583	baat acyl- thioester hydrolase carboxy-terminal protein
J11_I_1d vs JL24_I_1d	Aradu.9F431	A	Aradu.A06:74405031-74405767	3.43814	0	-inf?	nad h-quinone oxidoreductase subunit isoform partial
J11_I_1d vs JL24_I_1d	Aradu.5C621	A	Aradu.A06:109948315-109950549	6.02539	0	-inf?	s-adenosyl-l-methionine-dependent trna 4-demethylwyosine synthase-like
J11_I_1d vs JL24_I_1d	Aradu.D3RAM	A	Aradu.A06:111620821-111623057	1.2521	0	-inf?	s-adenosyl-l-methionine-dependent trna 4-demethylwyosine synthase-like
J11_I_1d vs JL24_I_1d	Aradu.2C47B	A	Aradu.A07:4373714-4377521	2.83154	0	-inf?	protein far1-related sequence 5-like
J11_I_1d vs JL24_I_1d	Aradu.BYN2Y	A	Aradu.A07:17956852-17958227	3.58445	0	-inf?	probable nucleoredoxin 1
J11_I_1d vs JL24_I_1d	Aradu.KH972	A	Aradu.A07:54324623-54336564	20.2078	1.96724	-3.36067	glycoside hydrolase family 1 protein
J11_I_1d vs JL24_I_1d	Aradu.U51AH	A	Aradu.A07:16903128-16904893	48.874	9.74119	-2.3269	deoxyuridine 5 -triphosphate nucleotidohydrolase
J11_I_1d vs JL24_I_1d	Aradu.BY2UH	A	Aradu.A07:27879497-27888479	1.46343	0	-inf?	reverse transcriptase family member
J11_I_1d vs JL24_I_1d	Aradu.EJI7H	A	Aradu.A08:3810399-3811799	27.0362	0	-inf?	---NA---
J11_I_1d vs JL24_I_1d	Aradu.F9X01	A	Aradu.A08:24371609-24374777	1.42533	0	-inf?	ap2-like ethylene-responsive transcription factor plt2
J11_I_1d vs JL24_I_1d	Aradu.2H1TE	A	Aradu.A08:14803928-14810926	19.4081	1.70816	-3.50614	serine threonine-protein kinase ctr1
J11_I_1d vs JL24_I_1d	Aradu.G2TPD	A	Aradu.A08:22681607-22686265	1.39858	0	-inf?	3-epi-6-deoxocathasterone 23-monooxygenase
J11_I_1d vs JL24_I_1d	Aradu.H7KNI	A	Aradu.A08:23533214-23534796	11.0353	0	-inf?	probable peroxidase 26
J11_I_1d vs JL24_I_1d	Aradu.IY25U	A	Aradu.A08:29080084-29081355	5.72099	0	-inf?	tpr repeat protein
J11_I_1d vs JL24_I_1d	Aradu.DZY1X	A	Aradu.A08:36370543-36376452	3.34413	0	-inf?	hmg (high mobility group) box protein
J11_I_1d vs JL24_I_1d	Aradu.QTZ74	A	Aradu.A09:109125082-109127731	1.45606	0	-inf?	protein far1-related sequence 5-like
J11_I_1d vs JL24_I_1d	Aradu.ILC9H	A	Aradu.A09:802348-805760	0.962371	0	-inf?	probable n-acetyltransferase hls1
J11_I_1d vs JL24_I_1d	Aradu.53J7J	A	Aradu.A09:17244980-17247345	4.85232	0	-inf?	probable tyrosine-protein phosphatase at1g05000
J11_I_1d vs JL24_I_1d	Aradu.834RA	A	Aradu.A09:94065550-94068783	4.30588	0	-inf?	hmg (high mobility group) box protein
J11_I_1d vs JL24_I_1d	Aradu.HU9RC	A	Aradu.A09:100998238-100998963	12.8041	0	-inf?	---NA---
J11_I_1d vs JL24_I_1d	Aradu.KW7S4	A	Aradu.A09:109134883-109140923	4.62299	0	-inf?	---NA---
J11_I_1d vs JL24_I_1d	Aradu.4R69H	A	Aradu.A09:114178160-114181922	12.1797	2.3737	-2.35927	alpha-xylosidase 1-like
J11_I_1d vs JL24_I_1d	Aradu.8S28F	A	Aradu.A10:28439164-28443381	6.3385	0	-inf?	late embryogenesis abundant
J11_I_1d vs JL24_I_1d	Aradu.Z0IH7	A	Aradu.A10:41839519-41841936	13.1328	0	-inf?	hypothetical protein 303L13_17
J11_I_1d vs JL24_I_1d	Aradu.T3GSX	A	Aradu.A10:46282300-46285001	2.02741	0	-inf?	zinc finger protein
J11_I_1d vs JL24_I_1d	Aradu.P68ES	A	Aradu.A10:92978691-92980350	3.97795	0	-inf?	2-hydroxyacyl- lyase
J11_I_1d vs JL24_I_1d	Aradu.B2GU6	A	Aradu.A10:270500-271962	3.08684	0	-inf?	serine threonine-protein kinase ctr1
J11_I_1d vs JL24_I_1d	Aradu.L4H02	A	Aradu.A10:96178694-96180056	1.61144	0	-inf?	---NA---
J11_I_2d Vs JL24_I_2d	Aradu.2IP58	A	Adur536:426273-426906	9.93836	0	-inf?	---NA---
J11_I_2d Vs JL24_I_2d	Aradu.XS0NY	A	Aradu.A01:88314911-88320202	1.057	0	-inf?	metal-nicotianamine transporter ysl7
J11_I_2d Vs JL24_I_2d	Aradu.YG790	A	Aradu.A01:90872755-90874746	1.92859	0	-inf?	---NA---
J11_I_2d Vs JL24_I_2d	Aradu.V0T25	A	Aradu.A01:99003907-99005819	6.80873	0	-inf?	hypothetical protein PHAVU_001G134100g
J11_I_2d Vs JL24_I_2d	Aradu.C8JDR	A	Aradu.A02:707448-708776	10.4155	0	-inf?	vacuolar protein sorting-associated protein 8 homolog
J11_I_2d Vs JL24_I_2d	Aradu.RA028	A	Aradu.A02:889934-892537	265.736	28.9738	-3.19717	nadp-dependent alkenal double bond reductase
J11_I_2d Vs JL24_I_2d	Aradu.IU67T	A	Aradu.A02:2486312-2489554	5.01656	0	-inf?	3-methyl-2-oxobutanoate hydroxymethyltransferase mitochondrial
J11_I_2d Vs JL24_I_2d	Aradu.N64BE	A	Aradu.A02:6358925-6371572	53.0341	8.01434	-2.72626	zinc finger mym-type protein 1-like
J11_I_2d Vs JL24_I_2d	Aradu.G4NCZ	A	Aradu.A03:120065056-120066955	11.9019	0	-inf?	rac-like gtp-binding protein arac2 isoform x2
J11_I_2d Vs JL24_I_2d	Aradu.EWZ0P	A	Aradu.A04:5577343-5578956	7.05857	0	-inf?	early nodulin-like protein 2
J11_I_2d Vs JL24_I_2d	Aradu.P49EX	A	Aradu.A04:27358208-27362675	2.54746	0	-inf?	myb sant-like dna-binding domain partial
J11_I_2d Vs JL24_I_2d	Aradu.58D6P	A	Aradu.A04:49210533-49213134	1.95011	0	-inf?	leucine-rich repeat protein kinase family protein
J11_I_2d Vs JL24_I_2d	Aradu.N0GRH	A	Aradu.A04:108272606-108274888	2.94895	0	-inf?	---NA---
J11_I_2d Vs JL24_I_2d	Aradu.WS71E	A	Aradu.A04:110607143-110610347	6.42454	0	-inf?	---NA---
J11_I_2d Vs JL24_I_2d	Aradu.ASL4K	A	Aradu.A04:117338252-117339800	10.7376	0	-inf?	---NA---
J11_I_2d Vs JL24_I_2d	Aradu.X7M6H	A	Aradu.A04:79742128-79762484	4.50524	0	-inf?	gag-pol polyprotein
J11_I_2d Vs JL24_I_2d	Aradu.L1J0G	A	Aradu.A04:86763959-86765129	3.13939	0	-inf?	PREDICTED: uncharacterized protein LOC101510029
J11_I_2d Vs JL24_I_2d	Aradu.R14FY	A	Aradu.A04:96269062-96274773	0.857346	0	-inf?	kelch repeat-containing family protein
J11_I_2d Vs JL24_I_2d	Aradu.65DGV	A	Aradu.A05:715750-720742	198.684	31.4888	-2.65756	glycine-rich protein
J11_I_2d Vs JL24_I_2d	Aradu.MJF8P	A	Aradu.A05:10342549-10344230	4.07082	0	-inf?	26s proteasome non-atpase regulatory subunit 11 homolog
J11_I_2d Vs JL24_I_2d	Aradu.Q79G9	A	Aradu.A05:12975690-12977160	3.80386	0	-inf?	---NA---
J11_I_2d Vs JL24_I_2d	Aradu.EK9Y0	A	Aradu.A05:52386293-52388886	1.97302	0	-inf?	vesicle transport v-snare 13 -like protein
J11_I_2d Vs JL24_I_2d	Aradu.4W499	A	Aradu.A05:84338640-84347081	0.893976	0	-inf?	disease resistance protein (tir-nbs-lrr class)
J11_I_2d Vs JL24_I_2d	Aradu.8N2HA	A	Aradu.A05:31132566-31133912	5.77049	0	-inf?	transcription factor bhlh69
J11_I_2d Vs JL24_I_2d	Aradu.GMZ25	A	Aradu.A06:15095857-15099273	2.49771	0	-inf?	chlorophyllase-1
J11_I_2d Vs JL24_I_2d	Aradu.94UA3	A	Aradu.A06:96285096-96285731	18.7182	0	-inf?	---NA---
J11_I_2d Vs JL24_I_2d	Aradu.RDQ06	A	Aradu.A06:3709145-3709583	1568.37	262.613	-2.57826	pathogenesis-related protein pr-4-like
J11_I_2d Vs JL24_I_2d	Aradu.J75FD	A	Aradu.A06:109169747-109174637	12.489	0	-inf?	---NA---
J11_I_2d Vs JL24_I_2d	Aradu.5C621	A	Aradu.A06:109948315-109950549	6.86067	0	-inf?	s-adenosyl-l-methionine-dependent trna 4-demethylwyosine synthase-like
J11_I_2d Vs JL24_I_2d	Aradu.D3RAM	A	Aradu.A06:111620821-111623057	1.52942	0	-inf?	s-adenosyl-l-methionine-dependent trna 4-demethylwyosine synthase-like
J11_I_2d Vs JL24_I_2d	Aradu.ANP5R	A	Aradu.A07:78058122-78060134	190.992	25.6573	-2.89608	glutathione s-transferase
J11_I_2d Vs JL24_I_2d	Aradu.EX30Z	A	Aradu.A08:6978823-6981613	53.4962	6.31955	-3.08154	metal-nicotianamine transporter ysl3
J11_I_2d Vs JL24_I_2d	Aradu.NP2GP	A	Aradu.A08:6984013-6988637	112.121	11.8119	-3.24674	metal-nicotianamine transporter ysl2-like isoform x1
J11_I_2d Vs JL24_I_2d	Aradu.IY25U	A	Aradu.A08:29080084-29081355	3.7506	0	-inf?	tpr repeat protein
J11_I_2d Vs JL24_I_2d	Aradu.HBT8X	A	Aradu.A09:111194805-111195664	179.783	17.2655	-3.38029	proteasome subunit beta type-2-a
J11_I_2d Vs JL24_I_2d	Aradu.HU9RC	A	Aradu.A09:100998238-100998963	22.858	0	-inf?	---NA---
J11_I_2d Vs JL24_I_2d	Aradu.TVV1L	A	Aradu.A10:6211511-6213515	6.01496	0	-inf?	bidirectional sugar transporter n3-like
J11_I_2d Vs JL24_I_2d	Aradu.Z0IH7	A	Aradu.A10:41839519-41841936	4.39229	0	-inf?	hypothetical protein 303L13_17
J11_I_2d Vs JL24_I_2d	Aradu.A3TK2	A	Aradu.A10:43437138-43438412	150.466	27.307	-2.4621	heat shock protein 21
J11_I_2d Vs JL24_I_2d	Aradu.X6IBU	A	Aradu.A10:90851572-90853529	2.47569	0	-inf?	---NA---
J11_I_2d Vs JL24_I_2d	Aradu.ZF3XL	A	Aradu.A10:99946914-99953759	29.0982	5.38714	-2.43334	plasma membrane h+-atpase
J11_I_2d Vs JL24_I_2d	Aradu.ABT8D	A	Aradu.A10:79750244-79756180	4.62553	0	-inf?	kinesin-like protein nack1
J11_I_2d Vs JL24_I_2d	Aradu.618YE	A	Aradu.A10:95832914-95833751	9.11511	0	-inf?	---NA---
J11_I_3d Vs JL24_I_3d	Aradu.5Z6ML	A	Adur1683:19272-19800	1072.92	159.164	-2.75296	unknow protein
J11_I_3d Vs JL24_I_3d	Aradu.42WYD	A	Adur1855:20800-25578	51.4704	7.00769	-2.87673	cytochrome c oxidase subunit 1
J11_I_3d Vs JL24_I_3d	Aradu.QYF40	A	Adur2351:10126-12798	56.5355	7.63618	-2.88823	rna polymerase beta
J11_I_3d Vs JL24_I_3d	Aradu.2IP58	A	Adur536:426273-426906	4.68254	0	-inf?	---NA---
J11_I_3d Vs JL24_I_3d	Aradu.V0T25	A	Aradu.A01:99003907-99005819	4.4443	0	-inf?	hypothetical protein PHAVU_001G134100g
J11_I_3d Vs JL24_I_3d	Aradu.LT83G	A	Aradu.A01:41939233-41941440	5.0541	0	-inf?	ap2-like ethylene-responsive transcription factor plt2
J11_I_3d Vs JL24_I_3d	Aradu.V6U4I	A	Aradu.A02:83811696-83817344	31.9424	3.08708	-3.37116	wrky transcription factor 33
J11_I_3d Vs JL24_I_3d	Aradu.9Z0RX	A	Aradu.A02:93238734-93240917	203.811	20.0868	-3.34291	embryonic protein dc-8-like
J11_I_3d Vs JL24_I_3d	Aradu.B6WCM	A	Aradu.A03:97305728-97309968	3.89579	0	-inf?	factor of dna methylation 1-like isoform x1
J11_I_3d Vs JL24_I_3d	Aradu.57J9Q	A	Aradu.A03:9871756-9874905	4.93855	0	-inf?	protein pns1
J11_I_3d Vs JL24_I_3d	Aradu.21GXE	A	Aradu.A03:17055499-17062141	14.6095	1.36625	-3.41861	pentatricopeptide repeat-containing protein mitochondrial
J11_I_3d Vs JL24_I_3d	Aradu.QED65	A	Aradu.A03:28766086-28767424	121.512	18.6953	-2.70036	partial
J11_I_3d Vs JL24_I_3d	Aradu.P3MY8	A	Aradu.A04:11317144-11319305	2.9738	0	-inf?	probable protein phosphatase 2c 13-like
J11_I_3d Vs JL24_I_3d	Aradu.58D6P	A	Aradu.A04:49210533-49213134	1.12318	0	-inf?	leucine-rich repeat protein kinase family protein
J11_I_3d Vs JL24_I_3d	Aradu.J6XSM	A	Aradu.A04:11029029-11030449	74.8434	5.9258	-3.65879	chalcone synthase
J11_I_3d Vs JL24_I_3d	Aradu.8LX7K	A	Aradu.A04:114953363-114957764	47.577	7.40167	-2.68434	udp-glycosyltransferase 74e1-like
J11_I_3d Vs JL24_I_3d	Aradu.UG385	A	Aradu.A05:10248526-10259596	34.5004	5.8237	-2.5666	isoflavone reductase
J11_I_3d Vs JL24_I_3d	Aradu.DWL7L	A	Aradu.A05:84098085-84100286	155.223	17.0526	-3.18628	probable aquaporin tip-type alpha
J11_I_3d Vs JL24_I_3d	Aradu.E8BLM	A	Aradu.A06:75725657-75729766	3.9902	0	-inf?	peroxisomal nicotinamide adenine dinucleotide carrier-like isoform x1
J11_I_3d Vs JL24_I_3d	Aradu.P54FB	A	Aradu.A06:4694297-4695899	76.4324	8.46449	-3.17469	nad -binding rossmann-fold protein
J11_I_3d Vs JL24_I_3d	Aradu.5C621	A	Aradu.A06:109948315-109950549	3.13913	0	-inf?	s-adenosyl-l-methionine-dependent trna 4-demethylwyosine synthase-like
J11_I_3d Vs JL24_I_3d	Aradu.80TED	A	Aradu.A06:110329014-110330866	110.542	4.60487	-4.58529	3-oxo-delta( )-steroid 5-beta-reductase-like protein
J11_I_3d Vs JL24_I_3d	Aradu.LI3DS	A	Aradu.A06:110337542-110339042	150.605	12.1159	-3.63579	3-oxo-delta( )-steroid 5-beta-reductase-like protein
J11_I_3d Vs JL24_I_3d	Aradu.K34WH	A	Aradu.A06:111342283-111348612	0.773961	0	-inf?	mitogen-activated protein kinase kinase kinase yoda isoform x3
J11_I_3d Vs JL24_I_3d	Aradu.2C47B	A	Aradu.A07:4373714-4377521	3.40263	0	-inf?	protein far1-related sequence 5-like
J11_I_3d Vs JL24_I_3d	Aradu.BY2UH	A	Aradu.A07:27879497-27888479	2.0808	0	-inf?	reverse transcriptase family member
J11_I_3d Vs JL24_I_3d	Aradu.553RE	A	Aradu.A07:33179936-33184422	1.85647	0	-inf?	sec12-like protein 1
J11_I_3d Vs JL24_I_3d	Aradu.P0VF2	A	Aradu.A07:75086271-75088845	28.1779	3.39932	-3.05125	cytochrome p450 family protein
J11_I_3d Vs JL24_I_3d	Aradu.87JYI	A	Aradu.A07:77298732-77300722	3.65747	0	-inf?	oxidation resistance protein 1-like
J11_I_3d Vs JL24_I_3d	Aradu.42MBK	A	Aradu.A09:84161412-84163729	5.51412	0	-inf?	abc transporter b family member 28
J11_I_3d Vs JL24_I_3d	Aradu.FPC2C	A	Aradu.A09:111268221-111269712	42.2929	6.9316	-2.60915	late embryogenesis abundant protein d-34-like
J11_I_3d Vs JL24_I_3d	Aradu.NHM67	A	Aradu.A09:8575207-8577871	1.21288	0	-inf?	hydroxycinnamoyl-coenzyme a shikimate quinate hydroxycinnamoyltransferase
J11_I_3d Vs JL24_I_3d	Aradu.53J7J	A	Aradu.A09:17244980-17247345	3.39053	0	-inf?	probable tyrosine-protein phosphatase at1g05000
J11_I_3d Vs JL24_I_3d	Aradu.HU9RC	A	Aradu.A09:100998238-100998963	7.83052	0	-inf?	---NA---
J11_I_3d Vs JL24_I_3d	Aradu.KW7S4	A	Aradu.A09:109134883-109140923	3.16356	0	-inf?	---NA---
J11_I_3d Vs JL24_I_3d	Aradu.D7VDQ	A	Aradu.A09:116255005-116256779	28.9048	2.79773	-3.36898	PREDICTED: uncharacterized protein LOC102668095 isoform X1
J11_I_3d Vs JL24_I_3d	Aradu.Z0IH7	A	Aradu.A10:41839519-41841936	12.0633	0	-inf?	hypothetical protein 303L13_17
J11_I_3d Vs JL24_I_3d	Aradu.P68ES	A	Aradu.A10:92978691-92980350	5.29071	0	-inf?	2-hydroxyacyl- lyase
J11_I_3d Vs JL24_I_3d	Aradu.B2GU6	A	Aradu.A10:270500-271962	4.25424	0	-inf?	serine threonine-protein kinase ctr1
J11_I_3d Vs JL24_I_3d	Aradu.HYY79	A	Aradu.A10:2715009-2715354	486.182	74.6727	-2.70284	late embryogenesis
J11_I_3d Vs JL24_I_3d	Aradu.L4H02	A	Aradu.A10:96178694-96180056	2.07046	0	-inf?	---NA---
J11_I_7d Vs JL24_I_7d	Aradu.74ERY	A	Aradu.A01:508288-527624	4.69153	0	-inf?	transposon unclassified
J11_I_7d Vs JL24_I_7d	Aradu.L74C6	A	Aradu.A01:2955750-2959161	6.95522	0	-inf?	probable pectate lyase 1-like
J11_I_7d Vs JL24_I_7d	Aradu.U7APW	A	Aradu.A01:18376434-18382477	4.963	0	-inf?	retrovirus-related pol polyprotein from transposon tnt 1- partial
J11_I_7d Vs JL24_I_7d	Aradu.6TH01	A	Aradu.A01:90781711-90783637	11.4853	0	-inf?	protein chloroplast import apparatus 2-like
J11_I_7d Vs JL24_I_7d	Aradu.MF7QX	A	Aradu.A01:91605278-91609943	15.1038	0	-inf?	4-coumarate-- ligase 2-like
J11_I_7d Vs JL24_I_7d	Aradu.S7WZG	A	Aradu.A01:95753156-95755813	12.1292	0	-inf?	outer envelope pore protein 16- chloroplastic
J11_I_7d Vs JL24_I_7d	Aradu.G09L8	A	Aradu.A01:100682649-100686917	2.74277	0	-inf?	protein notum homolog
J11_I_7d Vs JL24_I_7d	Aradu.YJ28C	A	Aradu.A01:105604749-105608579	3.46536	0	-inf?	probable serine threonine-protein kinase at1g54610
J11_I_7d Vs JL24_I_7d	Aradu.CZ6KH	A	Aradu.A01:6898300-6899692	12.2611	0	-inf?	hxxxd-type acyl-transferase family protein
J11_I_7d Vs JL24_I_7d	Aradu.M2I9A	A	Aradu.A01:10099282-10102264	22.0702	0	-inf?	rhodanese-related sulfurtransferase
J11_I_7d Vs JL24_I_7d	Aradu.25DKA	A	Aradu.A01:10832255-10834390	30.1837	0	-inf?	lipid transfer protein
J11_I_7d Vs JL24_I_7d	Aradu.G3DHZ	A	Aradu.A01:51355068-51357241	4.35767	0	-inf?	pectate lyase
J11_I_7d Vs JL24_I_7d	Aradu.NX1MD	A	Aradu.A01:71942680-71944024	7.8062	0	-inf?	pollen-specific protein sf3
J11_I_7d Vs JL24_I_7d	Aradu.P8P9U	A	Aradu.A01:91776350-91776995	26.1998	0	-inf?	pathogenesis-related protein pr-1-like
J11_I_7d Vs JL24_I_7d	Aradu.9W4JC	A	Aradu.A01:106798699-106805051	2.102	0	-inf?	lrr receptor-like serine threonine-protein kinase fei 2
J11_I_7d Vs JL24_I_7d	Aradu.UV8L7	A	Aradu.A02:4340843-4342187	5.24317	0	-inf?	transcription factor myc2-like
J11_I_7d Vs JL24_I_7d	Aradu.8XH8T	A	Aradu.A02:20937690-20943492	4.42593	0	-inf?	pfkb family carbohydrate kinase
J11_I_7d Vs JL24_I_7d	Aradu.L18IX	A	Aradu.A02:79765858-79770789	3.47761	0	-inf?	laccase-4-like
J11_I_7d Vs JL24_I_7d	Aradu.LQ6UQ	A	Aradu.A02:89199836-89202098	10.9833	0	-inf?	duf4378 domain protein
J11_I_7d Vs JL24_I_7d	Aradu.65H3Y	A	Aradu.A02:90003098-90006715	2.87985	0	-inf?	btb poz domain-containing protein at1g03010 isoform x1
J11_I_7d Vs JL24_I_7d	Aradu.7Z02Q	A	Aradu.A02:93171851-93174560	4.72665	0	-inf?	probable leucine-rich repeat receptor-like protein kinase at1g68400
J11_I_7d Vs JL24_I_7d	Aradu.BM5FL	A	Aradu.A02:93338582-93340853	7.25919	0	-inf?	allantoin permease
J11_I_7d Vs JL24_I_7d	Aradu.23I92	A	Aradu.A02:5600137-5601820	17.9552	0	-inf?	scopoletin glucosyltransferase-like
J11_I_7d Vs JL24_I_7d	Aradu.M1YWZ	A	Aradu.A02:18831560-18835551	1.43988	0	-inf?	leucine-rich repeat receptor-like protein kinase pxl2
J11_I_7d Vs JL24_I_7d	Aradu.8NX9K	A	Aradu.A02:40676517-40687851	9.46308	0	-inf?	vacuolar amino acid transporter 1-like
J11_I_7d Vs JL24_I_7d	Aradu.11776	A	Aradu.A02:73904826-73907398	6.10893	0	-inf?	expansin family protein
J11_I_7d Vs JL24_I_7d	Aradu.YX3TI	A	Aradu.A02:77242588-77244114	64.5121	0	-inf?	lipid-transfer protein dir1-like
J11_I_7d Vs JL24_I_7d	Aradu.M7NEJ	A	Aradu.A02:89804555-89812688	3.42933	0	-inf?	bifunctional 3-dehydroquinate dehydratase shikimate chloroplastic-like
J11_I_7d Vs JL24_I_7d	Aradu.6VE9I	A	Aradu.A02:92721232-92723929	9.84482	0	-inf?	eukaryotic-type carbonic anhydrase
J11_I_7d Vs JL24_I_7d	Aradu.A834G	A	Aradu.A03:1594798-1596993	5.26197	0	-inf?	fasciclin-like arabinogalactan protein 11
J11_I_7d Vs JL24_I_7d	Aradu.0TS71	A	Aradu.A03:4009179-4012241	3.42265	0	-inf?	probable 1-acyl-sn-glycerol-3-phosphate acyltransferase 5
J11_I_7d Vs JL24_I_7d	Aradu.KH5IQ	A	Aradu.A03:4250545-4251938	8.96584	0	-inf?	organ-specific protein s2-like
J11_I_7d Vs JL24_I_7d	Aradu.NDR67	A	Aradu.A03:14274357-14278240	3.72276	0	-inf?	septum-promoting gtp-binding protein 1-like
J11_I_7d Vs JL24_I_7d	Aradu.7E8G4	A	Aradu.A03:20034190-20040666	6.09801	0	-inf?	sesquiterpene synthase
J11_I_7d Vs JL24_I_7d	Aradu.SCF1F	A	Aradu.A03:32852410-32853566	9.41351	0	-inf?	heavy metal transport detoxification superfamily protein
J11_I_7d Vs JL24_I_7d	Aradu.2CJ52	A	Aradu.A03:105462113-105466313	4.62175	0	-inf?	11-beta-hydroxysteroid dehydrogenase 1b-like
J11_I_7d Vs JL24_I_7d	Aradu.AJ269	A	Aradu.A03:106473046-106475675	4.03255	0	-inf?	probable serine threonine-protein kinase at1g54610
J11_I_7d Vs JL24_I_7d	Aradu.D5TX4	A	Aradu.A03:125574291-125576002	10.5539	0	-inf?	polyphenol oxidase
J11_I_7d Vs JL24_I_7d	Aradu.L5CRG	A	Aradu.A03:126903185-126906080	5.08384	0	-inf?	photosystem ii 22 kda chloroplastic
J11_I_7d Vs JL24_I_7d	Aradu.0U66V	A	Aradu.A03:133189030-133191059	223.32	3.44649	-6.01784	ref srpp-like protein
J11_I_7d Vs JL24_I_7d	Aradu.UYV4P	A	Aradu.A03:1612786-1613662	7.23377	0	-inf?	fasciclin-like arabinogalactan protein 12-like
J11_I_7d Vs JL24_I_7d	Aradu.28WLZ	A	Aradu.A03:2608839-2611117	15.672	0	-inf?	expansin-a4
J11_I_7d Vs JL24_I_7d	Aradu.7673S	A	Aradu.A03:9080667-9081243	51.3809	0	-inf?	disease resistance response protein 206-like
J11_I_7d Vs JL24_I_7d	Aradu.57J9Q	A	Aradu.A03:9871756-9874905	5.46641	0	-inf?	protein pns1
J11_I_7d Vs JL24_I_7d	Aradu.PY3JL	A	Aradu.A03:11509418-11510078	19.31	0	-inf?	---NA---
J11_I_7d Vs JL24_I_7d	Aradu.Y6Q3B	A	Aradu.A03:29202217-29210673	2.18968	0	-inf?	protein wax2
J11_I_7d Vs JL24_I_7d	Aradu.B9WIG	A	Aradu.A03:71348099-71352658	3.13348	0	-inf?	ribosomal rna small subunit methyltransferase g
J11_I_7d Vs JL24_I_7d	Aradu.K5XXN	A	Aradu.A03:110518561-110521653	5.4661	0	-inf?	ultraviolet-b receptor uvr8-like
J11_I_7d Vs JL24_I_7d	Aradu.G4NCZ	A	Aradu.A03:120065056-120066955	12.4195	0	-inf?	rac-like gtp-binding protein arac2 isoform x2
J11_I_7d Vs JL24_I_7d	Aradu.X4EEU	A	Aradu.A03:122181216-122182474	6.69982	0	-inf?	protein odorant1
J11_I_7d Vs JL24_I_7d	Aradu.K3RPT	A	Aradu.A03:130379842-130381420	7.94256	0	-inf?	reticuline oxidase-like protein
J11_I_7d Vs JL24_I_7d	Aradu.52RDN	A	Aradu.A03:132496091-132499741	4.56735	0	-inf?	inositol transporter 2
J11_I_7d Vs JL24_I_7d	Aradu.0GH1S	A	Aradu.A03:133267559-133269530	4.80335	0	-inf?	squamosa promoter binding isoform partial
J11_I_7d Vs JL24_I_7d	Aradu.FJ72W	A	Aradu.A04:3693201-3697166	5.19982	0	-inf?	alpha beta hydrolase family protein
J11_I_7d Vs JL24_I_7d	Aradu.P3MY8	A	Aradu.A04:11317144-11319305	4.25961	0	-inf?	probable protein phosphatase 2c 13-like
J11_I_7d Vs JL24_I_7d	Aradu.E2KJV	A	Aradu.A04:14327428-14329448	12.8694	0	-inf?	chitinase-like protein 2
J11_I_7d Vs JL24_I_7d	Aradu.E3D1N	A	Aradu.A04:21300607-21305664	3.80287	0	-inf?	cellulose synthase a catalytic subunit 5
J11_I_7d Vs JL24_I_7d	Aradu.N0GRH	A	Aradu.A04:108272606-108274888	5.88167	0	-inf?	---NA---
J11_I_7d Vs JL24_I_7d	Aradu.WF6VN	A	Aradu.A04:108726598-108733901	3.36271	0	-inf?	spx domain-containing membrane protein at4g22990
J11_I_7d Vs JL24_I_7d	Aradu.WS71E	A	Aradu.A04:110607143-110610347	8.36208	0	-inf?	---NA---
J11_I_7d Vs JL24_I_7d	Aradu.LB7SQ	A	Aradu.A04:119894968-119898638	3.46335	0	-inf?	atp sulfurylase 2
J11_I_7d Vs JL24_I_7d	Aradu.65WG6	A	Aradu.A04:120621625-120623048	6.54163	0	-inf?	allene oxide cyclase chloroplastic-like
J11_I_7d Vs JL24_I_7d	Aradu.HJ587	A	Aradu.A04:11613584-11614909	8.2889	0	-inf?	---NA---
J11_I_7d Vs JL24_I_7d	Aradu.GBM3Q	A	Aradu.A05:573377-592613	1.95257	0	-inf?	probable mannitol dehydrogenase
J11_I_7d Vs JL24_I_7d	Aradu.0LB5P	A	Aradu.A05:6508167-6509853	4.25534	0	-inf?	glucan endo- -beta-glucosidase 13
J11_I_7d Vs JL24_I_7d	Aradu.WN017	A	Aradu.A05:7888040-7894249	5.48608	0	-inf?	triacylglycerol lipase-like protein
J11_I_7d Vs JL24_I_7d	Aradu.E721V	A	Aradu.A05:82832832-82848847	27.7568	0	-inf?	retrotransposon ty1-copia subclass
J11_I_7d Vs JL24_I_7d	Aradu.IYK5U	A	Aradu.A05:85185019-85190848	1.79889	0	-inf?	plastid division protein chloroplastic
J11_I_7d Vs JL24_I_7d	Aradu.X6EP2	A	Aradu.A05:97607929-97618617	25.9848	0	-inf?	methylecgonone reductase-like
J11_I_7d Vs JL24_I_7d	Aradu.XGN4F	A	Aradu.A05:99333093-99334280	7.25833	0	-inf?	duf4408 domain protein
J11_I_7d Vs JL24_I_7d	Aradu.MR104	A	Aradu.A05:4844593-4846178	32.7431	0	-inf?	expansin-like b1-like
J11_I_7d Vs JL24_I_7d	Aradu.P39VN	A	Aradu.A05:8289310-8291161	3.36593	0	-inf?	peroxidase 10-like
J11_I_7d Vs JL24_I_7d	Aradu.01PEQ	A	Aradu.A05:84051791-84059234	8.6635	0	-inf?	alpha-galactosidase 2
J11_I_7d Vs JL24_I_7d	Aradu.Z6HVH	A	Aradu.A05:105297273-105300589	7.73443	0	-inf?	protein srg1-like
J11_I_7d Vs JL24_I_7d	Aradu.R5UY0	A	Aradu.A05:107166498-107170877	3.50974	0	-inf?	protein transparent testa 12-like
J11_I_7d Vs JL24_I_7d	Aradu.9MD7A	A	Aradu.A05:109082400-109083453	106.015	0	-inf?	repetitive proline-rich cell wall protein 2-like
J11_I_7d Vs JL24_I_7d	Aradu.F8GU7	A	Aradu.A05:109207077-109209995	3.73982	0	-inf?	endoglucanase 9-like
J11_I_7d Vs JL24_I_7d	Aradu.75D3M	A	Aradu.A06:2900855-2903242	2.84129	0	-inf?	violaxanthin de- chloroplastic
J11_I_7d Vs JL24_I_7d	Aradu.K9N3P	A	Aradu.A06:5233762-5236499	6.24794	0	-inf?	laccase 2
J11_I_7d Vs JL24_I_7d	Aradu.GN6SE	A	Aradu.A06:7714917-7718127	4.86959	0	-inf?	transcription factor myb12-like
J11_I_7d Vs JL24_I_7d	Aradu.8IQ81	A	Aradu.A06:12530788-12533191	6.32059	0	-inf?	peroxidase 53-like
J11_I_7d Vs JL24_I_7d	Aradu.MR7KV	A	Aradu.A06:17782571-17784042	8.55283	0	-inf?	probable cinnamyl alcohol dehydrogenase 6
J11_I_7d Vs JL24_I_7d	Aradu.Y1TID	A	Aradu.A06:45077888-45081398	4.50174	0	-inf?	probable xyloglucan endotransglucosylase hydrolase protein 32
J11_I_7d Vs JL24_I_7d	Aradu.VKW7H	A	Aradu.A06:99491856-99495140	3.9189	0	-inf?	sieve element occlusion m
J11_I_7d Vs JL24_I_7d	Aradu.HT4C8	A	Aradu.A06:111186981-111188740	6.44247	0	-inf?	PREDICTED: uncharacterized protein LOC100777837
J11_I_7d Vs JL24_I_7d	Aradu.R3HWW	A	Aradu.A06:12945019-12957279	3.64255	0	-inf?	dirigent protein 22-like
J11_I_7d Vs JL24_I_7d	Aradu.DUE48	A	Aradu.A06:27587968-27591118	11.2123	0	-inf?	cytokinin riboside 5 -monophosphate phosphoribohydrolase
J11_I_7d Vs JL24_I_7d	Aradu.A6VDY	A	Aradu.A07:4750854-4752207	5.074	0	-inf?	calcium-dependent lipid-binding family protein
J11_I_7d Vs JL24_I_7d	Aradu.KMG0A	A	Aradu.A07:40812718-40820261	5.54982	0	-inf?	monoterpene synthase
J11_I_7d Vs JL24_I_7d	Aradu.668QS	A	Aradu.A07:3823809-3827571	8.93668	0	-inf?	probable rhamnose biosynthetic enzyme 1
J11_I_7d Vs JL24_I_7d	Aradu.TW9EH	A	Aradu.A08:4451352-4459447	2.4253	0	-inf?	fimbrin-like protein 2
J11_I_7d Vs JL24_I_7d	Aradu.MM40G	A	Aradu.A08:11075543-11079331	17.4307	0	-inf?	lysm domain-containing gpi-anchored protein 1-like
J11_I_7d Vs JL24_I_7d	Aradu.65BY0	A	Aradu.A08:12265480-12266926	8.25794	0	-inf?	heavy metal-associated isoprenylated plant protein 26-like
J11_I_7d Vs JL24_I_7d	Aradu.MEG9G	A	Aradu.A08:12879779-12883278	2.61394	0	-inf?	sugar transport protein 5
J11_I_7d Vs JL24_I_7d	Aradu.XD7VB	A	Aradu.A08:42251577-42253253	13.4329	0	-inf?	---NA---
J11_I_7d Vs JL24_I_7d	Aradu.GF3NG	A	Aradu.A08:47156876-47165039	3.00882	0	-inf?	cyclic nucleotide-gated ion channel 1-like
J11_I_7d Vs JL24_I_7d	Aradu.Y3HMA	A	Aradu.A08:10324115-10325546	9.7605	0	-inf?	1-aminocyclopropane-1-carboxylate oxidase 5-like
J11_I_7d Vs JL24_I_7d	Aradu.L9J3S	A	Aradu.A08:11052673-11053972	15.4258	0	-inf?	adenine nucleotide alpha hydrolases-like superfamily protein
J11_I_7d Vs JL24_I_7d	Aradu.EV7KK	A	Aradu.A08:30485677-30487949	5.89071	0	-inf?	cyclin-d6-1
J11_I_7d Vs JL24_I_7d	Aradu.Z33EL	A	Aradu.A08:32323843-32324887	12.3361	0	-inf?	tbc1 domain family member 5 homolog a-like
J11_I_7d Vs JL24_I_7d	Aradu.6C67A	A	Aradu.A08:35362801-35363659	23.2584	0	-inf?	dehydration-responsive protein rd22
J11_I_7d Vs JL24_I_7d	Aradu.T7P0Z	A	Aradu.A09:2740332-2745563	1.83958	0	-inf?	proline-rich receptor-like protein kinase perk1
J11_I_7d Vs JL24_I_7d	Aradu.AAS86	A	Aradu.A09:3499050-3507010	6.56833	0	-inf?	abc transporter g family member 36
J11_I_7d Vs JL24_I_7d	Aradu.8ZG8V	A	Aradu.A09:5297222-5299585	14.8572	0	-inf?	inorganic pyrophosphatase 1
J11_I_7d Vs JL24_I_7d	Aradu.W0L41	A	Aradu.A09:19370664-19380907	6.43418	0	-inf?	geraniol 8-hydroxylase-like
J11_I_7d Vs JL24_I_7d	Aradu.DQ0Q1	A	Aradu.A09:48700179-48706144	46.1273	0	-inf?	benzyl alcohol o-benzoyltransferase-like
J11_I_7d Vs JL24_I_7d	Aradu.FPU8X	A	Aradu.A09:99547682-99551377	3.8654	0	-inf?	cellulose synthase-like protein d3
J11_I_7d Vs JL24_I_7d	Aradu.TC8DF	A	Aradu.A09:100679740-100681879	9.82515	0	-inf?	peroxygenase 1-like
J11_I_7d Vs JL24_I_7d	Aradu.9AX0N	A	Aradu.A09:112491122-112492542	20.0593	0	-inf?	glutamate racemase
J11_I_7d Vs JL24_I_7d	Aradu.182MN	A	Aradu.A09:115289081-115296699	3.69466	0	-inf?	hippocampus abundant transcript 1
J11_I_7d Vs JL24_I_7d	Aradu.GIN82	A	Aradu.A09:1809420-1814120	9.31263	0	-inf?	auxin-induced protein aux22
J11_I_7d Vs JL24_I_7d	Aradu.L3677	A	Aradu.A09:3731360-3734581	6.5108	0	-inf?	gdsl esterase lipase apg
J11_I_7d Vs JL24_I_7d	Aradu.SK1BS	A	Aradu.A09:7355851-7361757	11.0461	0	-inf?	seed linoleate 9s-lipoxygenase
J11_I_7d Vs JL24_I_7d	Aradu.NHM67	A	Aradu.A09:8575207-8577871	3.30777	0	-inf?	hydroxycinnamoyl-coenzyme a shikimate quinate hydroxycinnamoyltransferase
J11_I_7d Vs JL24_I_7d	Aradu.53J7J	A	Aradu.A09:17244980-17247345	7.35	0	-inf?	probable tyrosine-protein phosphatase at1g05000
J11_I_7d Vs JL24_I_7d	Aradu.ELJ24	A	Aradu.A09:18884136-18888320	3.76156	0	-inf?	hypothetical protein PHAVU:007G209900g
J11_I_7d Vs JL24_I_7d	Aradu.S6TIM	A	Aradu.A09:19978225-19981304	3.62189	0	-inf?	protein notum homolog isoform x1
J11_I_7d Vs JL24_I_7d	Aradu.HU9RC	A	Aradu.A09:100998238-100998963	15.7443	0	-inf?	---NA---
J11_I_7d Vs JL24_I_7d	Aradu.W4XF0	A	Aradu.A10:2546849-2547659	15.8629	0	-inf?	protein e6
J11_I_7d Vs JL24_I_7d	Aradu.Z0IH7	A	Aradu.A10:41839519-41841936	12.185	0	-inf?	hypothetical protein 303L13_17
J11_I_7d Vs JL24_I_7d	Aradu.BGJ4E	A	Aradu.A10:86624541-86626237	12.474	0	-inf?	armadillo beta-catenin repeat family protein
J11_I_7d Vs JL24_I_7d	Aradu.9D9RN	A	Aradu.A10:103484774-103489137	5.47898	0	-inf?	abc transporter g family member 22-like isoform x1
J11_I_7d Vs JL24_I_7d	Aradu.0M3HI	A	Aradu.A10:105479264-105482792	4.63802	0	-inf?	pectate lyase-like
J11_I_7d Vs JL24_I_7d	Aradu.A4BH3	A	Aradu.A10:2127886-2140040	4.49438	0	-inf?	gdsl esterase lipase
J11_I_7d Vs JL24_I_7d	Aradu.HYY79	A	Aradu.A10:2715009-2715354	23.6941	0	-inf?	late embryogenesis
J11_I_7d Vs JL24_I_7d	Aradu.QSW68	A	Aradu.A10:9645294-9648425	4.17876	0	-inf?	gdsl esterase lipase at5g14450
J11_I_7d Vs JL24_I_7d	Aradu.J1BMZ	A	Aradu.A10:14283337-14284532	26.667	0	-inf?	duf581 family protein
J11_I_7d Vs JL24_I_7d	Aradu.8MK7Y	A	Aradu.A10:28288874-28291316	8.09887	0	-inf?	gibberellin 20 oxidase 1
J11_I_7d Vs JL24_I_7d	Aradu.UJ1ZX	A	Aradu.A10:66155242-66156829	6.63006	0	-inf?	peroxidase 5-like
J11_I_7d Vs JL24_I_7d	Aradu.Z4EVV	A	Aradu.A10:73038181-73046980	50.3861	0	-inf?	nod factor-binding lectin-nucleotide phosphohydrolase
J11_I_7d Vs JL24_I_7d	Aradu.69YXI	A	Aradu.A10:105552935-105563727	2.10097	0	-inf?	gdsl esterase lipase at5g33370-like
J11_I_7d Vs JL24_I_7d	Aradu.EWR3P	A	Aradu.A10:105726536-105730928	7.16756	0	-inf?	cystinosin homolog
J11_I_7d Vs JL24_I_7d	Aradu.50TKD	A	Aradu.A10:107679731-107684764	22.2136	0	-inf?	aspartic proteinase nepenthesin-1
JL24_C_2d Vs JL24_I_2d	Aradu.A2QA1	A	Aradu.A01:9483589-9488632	10.0384	0	-inf?	class ib chitinase
JL24_C_2d Vs JL24_I_2d	Aradu.MF7QX	A	Aradu.A01:91605278-91609943	4.92849	0	-inf?	4-coumarate-- ligase 2-like
JL24_C_2d Vs JL24_I_2d	Aradu.BS3NC	A	Aradu.A01:10532101-10534246	5.56064	0	-inf?	kinase-like protein tmkl1
JL24_C_2d Vs JL24_I_2d	Aradu.25DKA	A	Aradu.A01:10832255-10834390	27.6693	0	-inf?	lipid transfer protein
JL24_C_2d Vs JL24_I_2d	Aradu.24BEK	A	Aradu.A02:6497215-6498697	6.97092	0	-inf?	hydroquinone glucosyltransferase-like
JL24_C_2d Vs JL24_I_2d	Aradu.7Z02Q	A	Aradu.A02:93171851-93174560	3.28704	0	-inf?	probable leucine-rich repeat receptor-like protein kinase at1g68400
JL24_C_2d Vs JL24_I_2d	Aradu.YX3TI	A	Aradu.A02:77242588-77244114	10.8568	0	-inf?	lipid-transfer protein dir1-like
JL24_C_2d Vs JL24_I_2d	Aradu.1WD61	A	Aradu.A02:85914066-85917028	9.18473	0	-inf?	cytochrome p450 83b1-like
JL24_C_2d Vs JL24_I_2d	Aradu.77CWS	A	Aradu.A03:8186808-8190486	4.67971	0	-inf?	fap1 adhesin-like
JL24_C_2d Vs JL24_I_2d	Aradu.TRJ3V	A	Aradu.A03:30735087-30736768	43.8498	0	-inf?	scopoletin glucosyltransferase-like
JL24_C_2d Vs JL24_I_2d	Aradu.J77I5	A	Aradu.A03:39801426-39804705	7.62127	0	-inf?	pectate lyase
JL24_C_2d Vs JL24_I_2d	Aradu.W7X3F	A	Aradu.A03:119339973-119341302	23.5586	0	-inf?	pistil-specific extensin-like protein
JL24_C_2d Vs JL24_I_2d	Aradu.2W9TG	A	Aradu.A03:126339044-126341608	7.92935	0	-inf?	vacuolar amino acid transporter 1-like
JL24_C_2d Vs JL24_I_2d	Aradu.AT32N	A	Aradu.A03:656166-661115	4.79405	0	-inf?	serine carboxypeptidase-like 51
JL24_C_2d Vs JL24_I_2d	Aradu.7673S	A	Aradu.A03:9080667-9081243	112.307	0	-inf?	disease resistance response protein 206-like
JL24_C_2d Vs JL24_I_2d	Aradu.HC2QS	A	Aradu.A03:24765773-24768495	40.1329	0	-inf?	embryonic abundant protein usp92
JL24_C_2d Vs JL24_I_2d	Aradu.L65IQ	A	Aradu.A03:39823525-39825562	6.21944	0	-inf?	cysteine proteinase
JL24_C_2d Vs JL24_I_2d	Aradu.UK1FU	A	Aradu.A03:93558243-93559946	4.09275	0	-inf?	high mobility group b protein 6-like
JL24_C_2d Vs JL24_I_2d	Aradu.03X4Q	A	Aradu.A04:4622191-4623319	8.07207	0	-inf?	atp synthase gamma chloroplastic
JL24_C_2d Vs JL24_I_2d	Aradu.Y7IE8	A	Aradu.A04:5372132-5376424	5.07002	0	-inf?	eh domain-containing protein 1-like
JL24_C_2d Vs JL24_I_2d	Aradu.3FH33	A	Aradu.A04:9377765-9379858	5.50749	0	-inf?	root cap late embryogenesis-like protein
JL24_C_2d Vs JL24_I_2d	Aradu.P4V1J	A	Aradu.A04:116545463-116552607	3.19837	0	-inf?	udp-rhamnose:rhamnosyltransferase 1
JL24_C_2d Vs JL24_I_2d	Aradu.JS1AI	A	Aradu.A04:122862465-122865150	9.25892	0	-inf?	bidirectional sugar transporter nec1-like
JL24_C_2d Vs JL24_I_2d	Aradu.S7TZT	A	Aradu.A04:9895399-9899354	11.3724	0	-inf?	glycosyl hydrolases family 31 protein isoform 1
JL24_C_2d Vs JL24_I_2d	Aradu.8HE5K	A	Aradu.A04:102671508-102672983	45.3676	0	-inf?	PREDICTED: uncharacterized protein LOC100810445
JL24_C_2d Vs JL24_I_2d	Aradu.71C1P	A	Aradu.A04:123027888-123029351	34.4359	0	-inf?	chloroplast ribulose -bisphosphate carboxylase oxygenase small partial
JL24_C_2d Vs JL24_I_2d	Aradu.2Q6QB	A	Aradu.A05:3707711-3711214	5.19547	0	-inf?	g2 mitotic-specific cyclin-2
JL24_C_2d Vs JL24_I_2d	Aradu.NQC4B	A	Aradu.A05:25039505-25044804	4.03973	0	-inf?	potassium transporter 12
JL24_C_2d Vs JL24_I_2d	Aradu.U4DGM	A	Aradu.A05:25298222-25301695	4.64291	0	-inf?	nhl domain-containing protein isoform 3
JL24_C_2d Vs JL24_I_2d	Aradu.IYK5U	A	Aradu.A05:85185019-85190848	2.74674	0	-inf?	plastid division protein chloroplastic
JL24_C_2d Vs JL24_I_2d	Aradu.MR104	A	Aradu.A05:4844593-4846178	38.4627	0	-inf?	expansin-like b1-like
JL24_C_2d Vs JL24_I_2d	Aradu.D9ISK	A	Aradu.A05:19701771-19703255	8.77191	0	-inf?	gpi-anchored protein
JL24_C_2d Vs JL24_I_2d	Aradu.L5GC6	A	Aradu.A05:109353669-109359281	115.13	0	-inf?	cellulose synthase-like protein d3
JL24_C_2d Vs JL24_I_2d	Aradu.TYQ4J	A	Aradu.A06:8520062-8522692	7.87935	0	-inf?	btb poz domain-containing protein at1g03010-like
JL24_C_2d Vs JL24_I_2d	Aradu.Y1TID	A	Aradu.A06:45077888-45081398	7.16961	0	-inf?	probable xyloglucan endotransglucosylase hydrolase protein 32
JL24_C_2d Vs JL24_I_2d	Aradu.K10TZ	A	Aradu.A06:103731107-103734596	8.94412	0	-inf?	peptide transporter
JL24_C_2d Vs JL24_I_2d	Aradu.YJS53	A	Aradu.A06:2007774-2009486	10.1567	0	-inf?	ras-related protein raba3
JL24_C_2d Vs JL24_I_2d	Aradu.RI6SZ	A	Aradu.A06:9696694-9702304	20.8213	0	-inf?	cytochrome p450 family 88 protein
JL24_C_2d Vs JL24_I_2d	Aradu.X7MUP	A	Aradu.A06:91010834-91023063	6.4534	0	-inf?	nod factor-binding lectin-nucleotide phosphohydrolase
JL24_C_2d Vs JL24_I_2d	Aradu.82TY3	A	Aradu.A07:2311931-2317502	1.93289	0	-inf?	kinesin-like protein kif15
JL24_C_2d Vs JL24_I_2d	Aradu.3L0G1	A	Aradu.A07:7123471-7124909	5.93522	0	-inf?	1-aminocyclopropane-1-carboxylate oxidase
JL24_C_2d Vs JL24_I_2d	Aradu.E4YIN	A	Aradu.A07:8930095-8936126	36.3128	0	-inf?	rna polymerase ii c-terminal domain phosphatase-like 4
JL24_C_2d Vs JL24_I_2d	Aradu.G22I6	A	Aradu.A07:12500080-12502593	5.07428	0	-inf?	ribulose bisphosphate carboxylase oxygenase chloroplastic isoform x1
JL24_C_2d Vs JL24_I_2d	Aradu.L1Q1S	A	Aradu.A07:16836985-16839740	33.3234	0	-inf?	caffeic acid o-methyltransferase
JL24_C_2d Vs JL24_I_2d	Aradu.G6D7P	A	Aradu.A07:21490260-21492287	9.90016	0	-inf?	gdsl esterase lipase at2g30220-like
JL24_C_2d Vs JL24_I_2d	Aradu.BP51F	A	Aradu.A07:71130606-71133547	10.5364	0	-inf?	probable polygalacturonase at3g15720
JL24_C_2d Vs JL24_I_2d	Aradu.E6KMV	A	Aradu.A07:78145114-78146637	8.53672	0	-inf?	probable glutathione s-transferase
JL24_C_2d Vs JL24_I_2d	Aradu.H1YN5	A	Aradu.A07:23227589-23230992	113.105	0	-inf?	vacuolar amino acid transporter 1-like
JL24_C_2d Vs JL24_I_2d	Aradu.CKU4P	A	Aradu.A07:46725733-46732098	21.4769	0	-inf?	atp-citrate synthase alpha chain protein 1
JL24_C_2d Vs JL24_I_2d	Aradu.P0VF2	A	Aradu.A07:75086271-75088845	4.79653	0	-inf?	cytochrome p450 family protein
JL24_C_2d Vs JL24_I_2d	Aradu.D1ZWK	A	Aradu.A08:9507380-9508241	33.8881	0	-inf?	basic blue protein
JL24_C_2d Vs JL24_I_2d	Aradu.23XWK	A	Aradu.A08:42149994-42153194	14.8134	0	-inf?	annexin-like protein rj4
JL24_C_2d Vs JL24_I_2d	Aradu.559EQ	A	Aradu.A08:48867813-48873193	3.73616	0	-inf?	hypothetical protein glysoja_017462
JL24_C_2d Vs JL24_I_2d	Aradu.7D15Q	A	Aradu.A08:3165426-3166716	10.946	0	-inf?	ornithine decarboxylase
JL24_C_2d Vs JL24_I_2d	Aradu.SE3H1	A	Aradu.A08:6518005-6519510	12.9357	0	-inf?	chlorophyll a-b binding protein chloroplastic
JL24_C_2d Vs JL24_I_2d	Aradu.PDC3W	A	Aradu.A08:25324515-25325591	17.6194	0	-inf?	aquaporin tip1-3
JL24_C_2d Vs JL24_I_2d	Aradu.951UC	A	Aradu.A09:13560050-13567039	266.892	0	-inf?	seed linoleate 9s-lipoxygenase
JL24_C_2d Vs JL24_I_2d	Aradu.DQ0Q1	A	Aradu.A09:48700179-48706144	28.0233	0	-inf?	benzyl alcohol o-benzoyltransferase-like
JL24_C_2d Vs JL24_I_2d	Aradu.R2M0E	A	Aradu.A09:99620833-99628394	7.0628	0	-inf?	cyclopropane-fatty-acyl-phospholipid synthase isoform 1
JL24_C_2d Vs JL24_I_2d	Aradu.AFA68	A	Aradu.A09:100192817-100203900	3.57986	0	-inf?	cyclopropane-fatty-acyl-phospholipid synthase isoform 1
JL24_C_2d Vs JL24_I_2d	Aradu.R07DC	A	Aradu.A09:119490001-119496419	22.4159	0	-inf?	lectin
JL24_C_2d Vs JL24_I_2d	Aradu.BNR06	A	Aradu.A09:208269-209740	7.21869	0	-inf?	peroxidase 21
JL24_C_2d Vs JL24_I_2d	Aradu.X1TYZ	A	Aradu.A09:1154825-1159586	9.40522	0	-inf?	transcription factor bhlh25
JL24_C_2d Vs JL24_I_2d	Aradu.LI70Z	A	Aradu.A09:3013041-3015019	56.4424	0	-inf?	aquaporin tip2-1
JL24_C_2d Vs JL24_I_2d	Aradu.ELJ24	A	Aradu.A09:18884136-18888320	4.12603	0	-inf?	hypothetical protein PHAVU:007G209900g
JL24_C_2d Vs JL24_I_2d	Aradu.W5C9S	A	Aradu.A09:116929899-116931246	97.5053	0	-inf?	chitinase family protein
JL24_C_2d Vs JL24_I_2d	Aradu.NF8QC	A	Aradu.A09:116934621-116937039	23.1233	0	-inf?	chitinase homologue
JL24_C_2d Vs JL24_I_2d	Aradu.9I4XF	A	Aradu.A10:87678663-87679915	7.30079	0	-inf?	early nodulin-like protein 1
JL24_C_2d Vs JL24_I_2d	Aradu.0QP9J	A	Aradu.A10:92876694-92880013	9.02641	0	-inf?	protein nrt1 ptr family -like
JL24_C_3d Vs JL24_I_3d	Aradu.C2XPI	A	Aradu.A01:15985654-15987079	100.526	1.85013	-5.7638	udp-glycosyltransferase 84b2-like
JL24_C_3d Vs JL24_I_3d	Aradu.3YJ2J	A	Aradu.A01:100952560-100954470	1448.46	22.1635	-6.03019	group 3 lea protein
JL24_C_3d Vs JL24_I_3d	Aradu.GS29Q	A	Aradu.A01:8220588-8223847	138.994	8.49141	-4.03287	alpha-amylase subtilisin inhibitor-like
JL24_C_3d Vs JL24_I_3d	Aradu.23179	A	Aradu.A02:82612621-82613648	719.218	26.4111	-4.76721	upf0098 protein mth:273-like
JL24_C_3d Vs JL24_I_3d	Aradu.9V3GY	A	Aradu.A02:1074434-1075248	1065.02	41.9167	-4.6672	kda heat shock mitochondrial
JL24_C_3d Vs JL24_I_3d	Aradu.3G22S	A	Aradu.A02:8971316-8973779	866.745	23.5475	-5.20196	late embryogenesis abundant protein d-34-like
JL24_C_3d Vs JL24_I_3d	Aradu.117B0	A	Aradu.A02:9170555-9171477	9.55908	0	-inf?	non-specific lipid-transfer protein at2g13820
JL24_C_3d Vs JL24_I_3d	Aradu.K0VLN	A	Aradu.A03:36711165-36713004	1.90094	0	-inf?	homeobox-leucine zipper protein hat22-like
JL24_C_3d Vs JL24_I_3d	Aradu.Y9QIT	A	Aradu.A03:36916143-36918860	1.68615	0	-inf?	probable xyloglucan endotransglucosylase hydrolase protein 23
JL24_C_3d Vs JL24_I_3d	Aradu.00EZV	A	Aradu.A03:121441494-121443685	0.670283	0	-inf?	glycerol-3-phosphate acyltransferase 5
JL24_C_3d Vs JL24_I_3d	Aradu.N2UA7	A	Aradu.A03:126365137-126366669	2.49297	0	-inf?	ribonuclease 1-like
JL24_C_3d Vs JL24_I_3d	Aradu.7S7IW	A	Aradu.A03:1743949-1747185	68.9662	6.80615	-3.34098	vicilin-like antimicrobial peptides 2-2
JL24_C_3d Vs JL24_I_3d	Aradu.P9IHD	A	Aradu.A03:2824855-2828439	173.818	10.1479	-4.09832	elongation factor 2
JL24_C_3d Vs JL24_I_3d	Aradu.5YU3Q	A	Aradu.A03:3291561-3301827	5.1525	0	-inf?	glycoside hydrolase family 1 protein
JL24_C_3d Vs JL24_I_3d	Aradu.61J4L	A	Aradu.A03:12181452-12183583	38.166	2.7681	-3.78532	late embryogenesis abundant protein family protein
JL24_C_3d Vs JL24_I_3d	Aradu.K3TU7	A	Aradu.A03:17537763-17539804	3.7188	0	-inf?	transcription factor myb39
JL24_C_3d Vs JL24_I_3d	Aradu.JZZ9Y	A	Aradu.A03:21425619-21426889	406.239	11.0031	-5.20635	seed biotin-containing protein sbp65-like
JL24_C_3d Vs JL24_I_3d	Aradu.Q8JL3	A	Aradu.A03:44328240-44341051	72.0272	0.914291	-6.29974	galactinol--sucrose galactosyltransferase-like
JL24_C_3d Vs JL24_I_3d	Aradu.QQ0H9	A	Aradu.A03:99109508-99111882	203.413	4.83675	-5.39423	heat shock protein 83
JL24_C_3d Vs JL24_I_3d	Aradu.JRF6F	A	Aradu.A03:120894976-120896992	157.292	6.91182	-4.50824	---NA---
JL24_C_3d Vs JL24_I_3d	Aradu.YA6PI	A	Aradu.A03:121033082-121038836	52.703	4.92066	-3.42096	e3 ubiquitin-protein ligase herc4
JL24_C_3d Vs JL24_I_3d	Aradu.J6XSM	A	Aradu.A04:11029029-11030449	104.702	5.77124	-4.18127	chalcone synthase
JL24_C_3d Vs JL24_I_3d	Aradu.T50NW	A	Aradu.A04:94288527-94294000	4.5993	0	-inf?	heat shock 70 kda
JL24_C_3d Vs JL24_I_3d	Aradu.RB3TY	A	Aradu.A04:121873756-121879363	30.5472	1.61929	-4.2376	2-oxoglutarate mitochondrial-like
JL24_C_3d Vs JL24_I_3d	Aradu.43BHZ	A	Aradu.A05:88076067-88077906	326.181	23.4087	-3.80055	uncharacterized protein LOC100788024
JL24_C_3d Vs JL24_I_3d	Aradu.L6QML	A	Aradu.A05:93522594-93524462	5.86558	0	-inf?	transcription factor myb108-like
JL24_C_3d Vs JL24_I_3d	Aradu.D5AUT	A	Aradu.A05:106582134-106593481	133.185	9.45393	-3.81637	pentatricopeptide repeat-containing protein at3g60050-like isoform x2
JL24_C_3d Vs JL24_I_3d	Aradu.4B6GH	A	Aradu.A05:2527234-2529335	45.4612	3.51009	-3.69505	cytochrome p450 83b1
JL24_C_3d Vs JL24_I_3d	Aradu.U3F37	A	Aradu.A05:9763004-9763902	729.986	33.5143	-4.44502	plant mud21-2 protein
JL24_C_3d Vs JL24_I_3d	Aradu.5ZC0V	A	Aradu.A05:18490475-18492058	73.3684	8.90288	-3.04281	12-oxophytodienoate reductase 11
JL24_C_3d Vs JL24_I_3d	Aradu.IW3RC	A	Aradu.A05:20688601-20690829	76.8269	4.45883	-4.10688	probable zinc metallopeptidase chloroplastic
JL24_C_3d Vs JL24_I_3d	Aradu.DWL7L	A	Aradu.A05:84098085-84100286	459.043	16.6078	-4.78869	probable aquaporin tip-type alpha
JL24_C_3d Vs JL24_I_3d	Aradu.SIK94	A	Aradu.A06:7809245-7810014	225.34	16.3877	-3.78142	gata transcription factor 23 -like protein
JL24_C_3d Vs JL24_I_3d	Aradu.ZQ8HD	A	Aradu.A06:57621171-57622857	100.077	3.83438	-4.70598	embryonic protein dc-8-like
JL24_C_3d Vs JL24_I_3d	Aradu.M5WCG	A	Aradu.A06:8329514-8329901	956.792	48.1396	-4.31291	translocator protein homolog
JL24_C_3d Vs JL24_I_3d	Aradu.SLB54	A	Aradu.A06:85612408-85613867	2.67861	0	-inf?	---NA---
JL24_C_3d Vs JL24_I_3d	Aradu.UJ6Z9	A	Aradu.A06:99636586-99638673	633.446	17.9317	-5.14264	aldose reductase-like
JL24_C_3d Vs JL24_I_3d	Aradu.LI3DS	A	Aradu.A06:110337542-110339042	130.791	11.7999	-3.47042	3-oxo-delta( )-steroid 5-beta-reductase-like protein
JL24_C_3d Vs JL24_I_3d	Aradu.X10AK	A	Aradu.A07:12566264-12569484	1.40007	0	-inf?	glycerol-3-phosphate acyltransferase 5-like
JL24_C_3d Vs JL24_I_3d	Aradu.ANP5R	A	Aradu.A07:78058122-78060134	228.793	23.3286	-3.29387	glutathione s-transferase
JL24_C_3d Vs JL24_I_3d	Aradu.L7CNH	A	Aradu.A07:57016255-57017039	442.539	27.0645	-4.03133	late embryogenesis abundant
JL24_C_3d Vs JL24_I_3d	Aradu.VJ1BE	A	Aradu.A08:48272679-48275246	32.4367	0	-inf?	bidirectional sugar transporter sweet12
JL24_C_3d Vs JL24_I_3d	Aradu.SL44B	A	Aradu.A08:6356836-6358520	3.96138	0	-inf?	PREDICTED: uncharacterized protein LOC101495017
JL24_C_3d Vs JL24_I_3d	Aradu.U9IPR	A	Aradu.A08:16748363-16749953	67.9601	4.20574	-4.01425	heat shock transcription factor a2 isoform 1
JL24_C_3d Vs JL24_I_3d	Aradu.QVF0N	A	Aradu.A09:1492450-1494906	149.425	4.97136	-4.90964	lactoylglutathione lyase
JL24_C_3d Vs JL24_I_3d	Aradu.2K04Y	A	Aradu.A09:11498539-11499762	1398.14	35.5874	-5.296	seed maturation protein lea 4
JL24_C_3d Vs JL24_I_3d	Aradu.65PX4	A	Aradu.A09:15345971-15346773	314.29	16.5184	-4.24995	kda class iii heat shock protein
JL24_C_3d Vs JL24_I_3d	Aradu.3S81N	A	Aradu.A09:87487997-87491337	1.67332	0	-inf?	feruloyl ortho-hydroxylase 1-like
JL24_C_3d Vs JL24_I_3d	Aradu.TV5GQ	A	Aradu.A09:111198553-111199954	5.19909	0	-inf?	lipid transfer seed storage trypsin-alpha amylase inhibitor
JL24_C_3d Vs JL24_I_3d	Aradu.FPC2C	A	Aradu.A09:111268221-111269712	107.143	6.75078	-3.98834	late embryogenesis abundant protein d-34-like
JL24_C_3d Vs JL24_I_3d	Aradu.SK1BS	A	Aradu.A09:7355851-7361757	0.694758	0	-inf?	seed linoleate 9s-lipoxygenase
JL24_C_3d Vs JL24_I_3d	Aradu.FM0YX	A	Aradu.A09:13569490-13576130	2.81484	0	-inf?	seed linoleate 9s-lipoxygenase
JL24_C_3d Vs JL24_I_3d	Aradu.3HG4P	A	Aradu.A09:89330979-89333123	4.24137	0	-inf?	sieve element occlusion a
JL24_C_3d Vs JL24_I_3d	Aradu.CX2VY	A	Aradu.A09:89333657-89335719	3.78723	0	-inf?	sieve element occlusion protein
JL24_C_3d Vs JL24_I_3d	Aradu.MEI7N	A	Aradu.A09:109975355-109978784	115.111	1.73152	-6.05484	low-temperature-induced 65 kda
JL24_C_3d Vs JL24_I_3d	Aradu.U4RIV	A	Aradu.A09:115620155-115622284	152.202	5.52503	-4.78386	2-alkenal reductase (nadp(+)-dependent)-like
JL24_C_3d Vs JL24_I_3d	Aradu.F3KB2	A	Aradu.A09:120096457-120097436	1679.29	54.3433	-4.9496	late embryogenesis abundant protein group 9 protein
JL24_C_3d Vs JL24_I_3d	Aradu.PY313	A	Aradu.A10:2635756-2637226	192.045	21.5421	-3.15622	auxin-repressed protein
JL24_C_3d Vs JL24_I_3d	Aradu.F6C6R	A	Aradu.A10:5116549-5130862	50.4589	3.20547	-3.9765	probable cinnamyl alcohol dehydrogenase 1
JL24_C_3d Vs JL24_I_3d	Aradu.A3TK2	A	Aradu.A10:43437138-43438412	235.052	4.13524	-5.82887	heat shock protein 21
JL24_C_3d Vs JL24_I_3d	Aradu.92ZAJ	A	Aradu.A10:63794519-63796373	2.07587	0	-inf?	plastocyanin-like domain protein
JL24_C_3d Vs JL24_I_3d	Aradu.T0DLI	A	Aradu.A10:643902-648527	0.826995	0	-inf?	1-o-acylglucose:anthocyanin acyltransferase
JL24_C_3d Vs JL24_I_3d	Aradu.WHM45	A	Aradu.A10:2715392-2715864	502.293	41.1877	-3.60824	late embryogenesis abundant protein group 3 protein
JL24_C_3d Vs JL24_I_3d	Aradu.N49RI	A	Aradu.A10:17049601-17052911	50.9638	3.6664	-3.79704	inositol transporter 1-like
JL24_C_3d Vs JL24_I_3d	Aradu.J85DC	A	Aradu.A10:90384546-90391660	0.981452	0	-inf?	cytochrome p450 cyp72a219-like
JL24_C_3d Vs JL24_I_3d	Aradu.E01TZ	A	Aradu.A10:107939928-107946743	57.8182	5.26767	-3.45629	csc1-like protein at3g54510
JL24_C_7d Vs JL24_I_7d	Aradu.QK77V	A	Aradu.A01:34783512-34786296	7.24753	0	-inf?	glycerol-3-phosphate transporter 4
JL24_C_7d Vs JL24_I_7d	Aradu.UDE9J	A	Aradu.A01:88775406-88777636	2.0067	0	-inf?	pectinesterase pectinesterase inhibitor
JL24_C_7d Vs JL24_I_7d	Aradu.6TH01	A	Aradu.A01:90781711-90783637	3.15508	0	-inf?	protein chloroplast import apparatus 2-like
JL24_C_7d Vs JL24_I_7d	Aradu.S7WZG	A	Aradu.A01:95753156-95755813	166.53	0	-inf?	outer envelope pore protein 16- chloroplastic
JL24_C_7d Vs JL24_I_7d	Aradu.16YSS	A	Aradu.A01:5589149-5590463	2.19832	0	-inf?	myb-like protein x-like
JL24_C_7d Vs JL24_I_7d	Aradu.0B4Z4	A	Aradu.A01:34563353-34564557	12.7509	0	-inf?	seed maturation protein
JL24_C_7d Vs JL24_I_7d	Aradu.NX1MD	A	Aradu.A01:71942680-71944024	3.7203	0	-inf?	pollen-specific protein sf3
JL24_C_7d Vs JL24_I_7d	Aradu.C1QNW	A	Aradu.A02:7788734-7790647	7.46683	0	-inf?	(+)-neomenthol dehydrogenase
JL24_C_7d Vs JL24_I_7d	Aradu.8XH8T	A	Aradu.A02:20937690-20943492	13.5788	0	-inf?	pfkb family carbohydrate kinase
JL24_C_7d Vs JL24_I_7d	Aradu.97Y2Q	A	Aradu.A02:5119132-5122921	5.11223	0	-inf?	anthranilate n-methyltransferase-like
JL24_C_7d Vs JL24_I_7d	Aradu.46T7Q	A	Aradu.A02:7262605-7264042	90.5396	0	-inf?	nad -binding rossmann-fold protein
JL24_C_7d Vs JL24_I_7d	Aradu.C4L3X	A	Aradu.A02:82130256-82130656	158.577	0	-inf?	em protein
JL24_C_7d Vs JL24_I_7d	Aradu.Z5Y8Q	A	Aradu.A02:84228055-84228467	282.118	0	-inf?	em-like protein gea6
JL24_C_7d Vs JL24_I_7d	Aradu.A8HY7	A	Aradu.A02:89150885-89152492	2.25303	0	-inf?	armadillo repeat-containing protein 4-like
JL24_C_7d Vs JL24_I_7d	Aradu.Q5NXI	A	Aradu.A02:90731239-90737489	1.43066	0	-inf?	gamma-tubulin complex component 4 homolog
JL24_C_7d Vs JL24_I_7d	Aradu.V7EH0	A	Aradu.A03:2430315-2430986	117.07	0	-inf?	dessication-induced 1voc superfamily protein
JL24_C_7d Vs JL24_I_7d	Aradu.5474V	A	Aradu.A03:7591154-7592889	6.63372	0	-inf?	glucan endo- -beta-glucosidase
JL24_C_7d Vs JL24_I_7d	Aradu.SSI0J	A	Aradu.A03:7595068-7597065	6.92032	0	-inf?	glucan endo- -beta-glucosidase
JL24_C_7d Vs JL24_I_7d	Aradu.2Q9YT	A	Aradu.A03:7830290-7839424	2.18017	0	-inf?	cinnamyl alcohol dehydrogenase
JL24_C_7d Vs JL24_I_7d	Aradu.JEF8K	A	Aradu.A03:19101834-19103404	4.84049	0	-inf?	integral membrane family protein
JL24_C_7d Vs JL24_I_7d	Aradu.BXD3B	A	Aradu.A03:104964287-104965971	238.997	0	-inf?	11-beta-hydroxysteroid dehydrogenase 1b-like
JL24_C_7d Vs JL24_I_7d	Aradu.2CJ52	A	Aradu.A03:105462113-105466313	106.224	0	-inf?	11-beta-hydroxysteroid dehydrogenase 1b-like
JL24_C_7d Vs JL24_I_7d	Aradu.1X3CT	A	Aradu.A03:110337110-110338234	30.6768	0	-inf?	hypothetical protein MTR_8g094540
JL24_C_7d Vs JL24_I_7d	Aradu.6YC2Q	A	Aradu.A03:123638211-123642193	1.64407	0	-inf?	u-box domain-containing protein 50
JL24_C_7d Vs JL24_I_7d	Aradu.7S7IW	A	Aradu.A03:1743949-1747185	294.102	0	-inf?	vicilin-like antimicrobial peptides 2-2
JL24_C_7d Vs JL24_I_7d	Aradu.AU74Y	A	Aradu.A03:2207277-2209215	1.51067	0	-inf?	exocyst complex component exo70b1-like
JL24_C_7d Vs JL24_I_7d	Aradu.28WLZ	A	Aradu.A03:2608839-2611117	2.83762	0	-inf?	expansin-a4
JL24_C_7d Vs JL24_I_7d	Aradu.S6366	A	Aradu.A03:9914921-9917441	3.23131	0	-inf?	ctl-like protein
JL24_C_7d Vs JL24_I_7d	Aradu.HPG6B	A	Aradu.A03:13189873-13192413	2.81085	0	-inf?	core-2 i-branching beta- -n-acetylglucosaminyltransferase family
JL24_C_7d Vs JL24_I_7d	Aradu.1D7KB	A	Aradu.A03:13768142-13770748	3.17551	0	-inf?	s-type anion channel slah1-like
JL24_C_7d Vs JL24_I_7d	Aradu.2D3LB	A	Aradu.A03:25112925-25117114	1.0116	0	-inf?	g-type lectin s-receptor-like serine threonine-protein kinase at4g27290-like
JL24_C_7d Vs JL24_I_7d	Aradu.GT09D	A	Aradu.A03:39648436-39651453	7.48815	0	-inf?	replication protein a 70 kda dna-binding subunit a-like
JL24_C_7d Vs JL24_I_7d	Aradu.Q8JL3	A	Aradu.A03:44328240-44341051	11.906	0	-inf?	galactinol--sucrose galactosyltransferase-like
JL24_C_7d Vs JL24_I_7d	Aradu.H7ZVH	A	Aradu.A03:48191341-48197900	11.9655	0	-inf?	transmembrane protein 184c
JL24_C_7d Vs JL24_I_7d	Aradu.K5XXN	A	Aradu.A03:110518561-110521653	2.1309	0	-inf?	ultraviolet-b receptor uvr8-like
JL24_C_7d Vs JL24_I_7d	Aradu.X4EEU	A	Aradu.A03:122181216-122182474	4.73003	0	-inf?	protein odorant1
JL24_C_7d Vs JL24_I_7d	Aradu.0GH1S	A	Aradu.A03:133267559-133269530	5.48013	0	-inf?	squamosa promoter binding isoform partial
JL24_C_7d Vs JL24_I_7d	Aradu.0GS9T	A	Aradu.A04:10123402-10126422	7.92545	0	-inf?	probable folate-biopterin transporter 7
JL24_C_7d Vs JL24_I_7d	Aradu.52GNW,Aradu.V20DR	A	Aradu.A04:112966383-112971057	3.54405	0	-inf?	type receptor kinase
JL24_C_7d Vs JL24_I_7d	Aradu.2E07P	A	Aradu.A04:240375-241304	64.5868	0	-inf?	hypothetical protein MTR_4g094508
JL24_C_7d Vs JL24_I_7d	Aradu.V6ZE0	A	Aradu.A04:20360959-20365406	12.2083	0	-inf?	probable gpi-anchored adhesin-like protein pga55
JL24_C_7d Vs JL24_I_7d	Aradu.W4RCV	A	Aradu.A04:95277454-95281943	17.1442	0	-inf?	ferritin
JL24_C_7d Vs JL24_I_7d	Aradu.19YSM	A	Aradu.A04:112230824-112235615	37.6323	0	-inf?	transferring glycosyl group transferase
JL24_C_7d Vs JL24_I_7d	Aradu.XUN74	A	Aradu.A05:8683716-8684229	20.4749	0	-inf?	duf4228 domain protein
JL24_C_7d Vs JL24_I_7d	Aradu.IYK5U	A	Aradu.A05:85185019-85190848	1.305	0	-inf?	plastid division protein chloroplastic
JL24_C_7d Vs JL24_I_7d	Aradu.MLD7J	A	Aradu.A05:91160143-91164080	3.36256	0	-inf?	duf4283 domain protein
JL24_C_7d Vs JL24_I_7d	Aradu.539EP	A	Aradu.A05:1243798-1255112	2.28249	0	-inf?	patatin-like protein 2
JL24_C_7d Vs JL24_I_7d	Aradu.RC5C1	A	Aradu.A05:6854441-6854771	27.5628	0	-inf?	late embryogenesis abundant protein group 8
JL24_C_7d Vs JL24_I_7d	Aradu.B2GUM	A	Aradu.A05:8476759-8477053	21.0443	0	-inf?	methylesterase 3-like isoform x2
JL24_C_7d Vs JL24_I_7d	Aradu.72VHJ	A	Aradu.A05:13030203-13033677	1.46746	0	-inf?	protein cornichon homolog 4-like
JL24_C_7d Vs JL24_I_7d	Aradu.0I3GY	A	Aradu.A05:17897375-17900134	6.93338	0	-inf?	geraniol 8-hydroxylase-like
JL24_C_7d Vs JL24_I_7d	Aradu.Z6HVH	A	Aradu.A05:105297273-105300589	8.896	0	-inf?	protein srg1-like
JL24_C_7d Vs JL24_I_7d	Aradu.M5V2I	A	Aradu.A06:1956722-1961114	2.83973	0	-inf?	atp synthase protein i
JL24_C_7d Vs JL24_I_7d	Aradu.75D3M	A	Aradu.A06:2900855-2903242	1.79111	0	-inf?	violaxanthin de- chloroplastic
JL24_C_7d Vs JL24_I_7d	Aradu.B4D1B	A	Aradu.A06:4696353-4697553	125.271	0	-inf?	uncharacterized gpi-anchored protein at5g19250-like
JL24_C_7d Vs JL24_I_7d	Aradu.0C0S7	A	Aradu.A06:8804219-8805026	2.95568	0	-inf?	kinase interacting family isoform 1
JL24_C_7d Vs JL24_I_7d	Aradu.79876	A	Aradu.A06:57497678-57500862	1.69937	0	-inf?	probable glycosyltransferase at5g03795-like
JL24_C_7d Vs JL24_I_7d	Aradu.21EXI	A	Aradu.A06:98776168-98782670	0.803128	0	-inf?	nad kinase chloroplastic-like isoform x1
JL24_C_7d Vs JL24_I_7d	Aradu.RTR6L	A	Aradu.A06:107174729-107178511	2.85883	0	-inf?	deoxyribodipyrimidine photolyase
JL24_C_7d Vs JL24_I_7d	Aradu.ISR38	A	Aradu.A06:1528169-1528698	18.6398	0	-inf?	---NA---
JL24_C_7d Vs JL24_I_7d	Aradu.CM6S6	A	Aradu.A06:3394280-3395819	2.73012	0	-inf?	myb-related protein myb4-like
JL24_C_7d Vs JL24_I_7d	Aradu.R3HWW	A	Aradu.A06:12945019-12957279	8.5443	0	-inf?	dirigent protein 22-like
JL24_C_7d Vs JL24_I_7d	Aradu.IZ4SH	A	Aradu.A06:97233539-97237560	0.772338	0	-inf?	receptor protein kinase 1-like
JL24_C_7d Vs JL24_I_7d	Aradu.UQE92	A	Aradu.A07:7872108-7873957	1162.92	0	-inf?	---NA---
JL24_C_7d Vs JL24_I_7d	Aradu.N3SPH	A	Aradu.A07:15871190-15875940	29.2605	0	-inf?	probable acyl-activating enzyme peroxisomal-like
JL24_C_7d Vs JL24_I_7d	Aradu.W2C6R	A	Aradu.A07:9600109-9603853	6.4332	0	-inf?	pyruvate orthophosphate dikinase isoform 2
JL24_C_7d Vs JL24_I_7d	Aradu.GY22L	A	Aradu.A07:70863878-70865950	3.65633	0	-inf?	transcription factor bhlh25
JL24_C_7d Vs JL24_I_7d	Aradu.EJI7H	A	Aradu.A08:3810399-3811799	10.55	0	-inf?	---NA---
JL24_C_7d Vs JL24_I_7d	Aradu.KL8FZ	A	Aradu.A08:8516900-8518985	3.07371	0	-inf?	general transcription factor iif subunit 1
JL24_C_7d Vs JL24_I_7d	Aradu.MM40G	A	Aradu.A08:11075543-11079331	4.16999	0	-inf?	lysm domain-containing gpi-anchored protein 1-like
JL24_C_7d Vs JL24_I_7d	Aradu.S2SYE	A	Aradu.A08:49306243-49307719	7.18817	0	-inf?	expansin alpha
JL24_C_7d Vs JL24_I_7d	Aradu.X2CP4	A	Aradu.A08:6533061-6535260	1.85074	0	-inf?	pentatricopeptide repeat-containing protein at2g04860
JL24_C_7d Vs JL24_I_7d	Aradu.GR9T1	A	Aradu.A08:26557010-26563319	2.26226	0	-inf?	rna-directed dna polymerase (reverse transcriptase)
JL24_C_7d Vs JL24_I_7d	Aradu.31IUC	A	Aradu.A08:35031844-35035138	1.07506	0	-inf?	indole-3-acetic acid-amido synthetase
JL24_C_7d Vs JL24_I_7d	Aradu.3JZ9I	A	Aradu.A08:37474724-37477549	3.75766	0	-inf?	duf2921 family protein
JL24_C_7d Vs JL24_I_7d	Aradu.C824H	A	Aradu.A09:3366092-3368546	4.29464	0	-inf?	f-box rni fbd-like domain protein
JL24_C_7d Vs JL24_I_7d	Aradu.AAS86	A	Aradu.A09:3499050-3507010	2.85988	0	-inf?	abc transporter g family member 36
JL24_C_7d Vs JL24_I_7d	Aradu.FPU8X	A	Aradu.A09:99547682-99551377	3.48094	0	-inf?	cellulose synthase-like protein d3
JL24_C_7d Vs JL24_I_7d	Aradu.TC8DF	A	Aradu.A09:100679740-100681879	101.32	0	-inf?	peroxygenase 1-like
JL24_C_7d Vs JL24_I_7d	Aradu.MK81W	A	Aradu.A09:117586257-117587252	8.92403	0	-inf?	oxygen-dependent coproporphyrinogen-iii chloroplastic
JL24_C_7d Vs JL24_I_7d	Aradu.N7UWQ	A	Aradu.A09:1647231-1650599	0.892193	0	-inf?	trichohyalin-like isoform x2
JL24_C_7d Vs JL24_I_7d	Aradu.RR75T	A	Aradu.A09:25027170-25030134	0.896679	0	-inf?	pentatricopeptide repeat-containing protein at5g66520-like
JL24_C_7d Vs JL24_I_7d	Aradu.S66KS	A	Aradu.A09:109244930-109250600	2.92904	0	-inf?	major facilitator superfamily with spx domain-containing protein
JL24_C_7d Vs JL24_I_7d	Aradu.AF0JE	A	Aradu.A09:115259267-115260677	5.90971	0	-inf?	probable polyamine transporter at1g31830 isoform x2
JL24_C_7d Vs JL24_I_7d	Aradu.54M2C	A	Aradu.A10:1158910-1161000	1.56304	0	-inf?	receptor-like kinase
JL24_C_7d Vs JL24_I_7d	Aradu.QIZ46	A	Aradu.A10:3680743-3682773	6.41458	0	-inf?	protein mother of ft and tf 1-like
JL24_C_7d Vs JL24_I_7d	Aradu.JZT16	A	Aradu.A10:70384774-70386619	2.25039	0	-inf?	expansin-a8 -like protein
JL24_C_7d Vs JL24_I_7d	Aradu.BGJ4E	A	Aradu.A10:86624541-86626237	4.53498	0	-inf?	armadillo beta-catenin repeat family protein
JL24_C_7d Vs JL24_I_7d	Aradu.HYY79	A	Aradu.A10:2715009-2715354	1731.55	0	-inf?	late embryogenesis
JL24_C_7d Vs JL24_I_7d	Aradu.QSW68	A	Aradu.A10:9645294-9648425	2.00054	0	-inf?	gdsl esterase lipase at5g14450
JL24_C_7d Vs JL24_I_7d	Aradu.3V096	A	Aradu.A10:31300310-31306286	3.31862	0	-inf?	acid phosphatase-like protein
JL24_C_7d Vs JL24_I_7d	Aradu.50TKD	A	Aradu.A10:107679731-107684764	2.56317	0	-inf?	aspartic proteinase nepenthesin-1
JL24_C_1d Vs JL24_I_1d	Aradu.T0ZKV	A	Aradu.A01:3654336-3654987	17.56	0	-inf?	vegetative cell wall protein gp1-like
JL24_C_1d Vs JL24_I_1d	Aradu.U9UPW	A	Aradu.A01:4553879-4554584	9.2712	0	-inf?	rna polymerase ii elongation factor ell3 isoform 1
JL24_C_1d Vs JL24_I_1d	Aradu.1RS3V	A	Aradu.A01:5179508-5183406	2.87473	0	-inf?	gdp-mannose transporter gonst2
JL24_C_1d Vs JL24_I_1d	Aradu.TBA51	A	Aradu.A01:25503749-25505233	89.4072	3.56867	-4.64693	seed maturation protein
JL24_C_1d Vs JL24_I_1d	Aradu.S6ATU	A	Aradu.A01:96565546-96566647	10.1849	0	-inf?	protein fam179b-like protein
JL24_C_1d Vs JL24_I_1d	Aradu.55RDX	A	Aradu.A01:97217640-97221554	43.8918	7.63574	-2.52311	sugar porter family mfs transporter
JL24_C_1d Vs JL24_I_1d	Aradu.NCJ0H	A	Aradu.A01:97679215-97684109	376.424	51.0128	-2.88343	copper amine enzyme domain protein
JL24_C_1d Vs JL24_I_1d	Aradu.3YJ2J	A	Aradu.A01:100952560-100954470	166.589	12.5451	-3.7311	group 3 lea protein
JL24_C_1d Vs JL24_I_1d	Aradu.12ETV	A	Aradu.A01:1569689-1571818	144.066	17.4666	-3.04405	salicylate o-methyltransferase
JL24_C_1d Vs JL24_I_1d	Aradu.V220X	A	Aradu.A01:5433401-5434553	3.12764	0	-inf?	3-oxo-delta( )-steroid 5-beta-reductase-like
JL24_C_1d Vs JL24_I_1d	Aradu.Q8D4R	A	Aradu.A01:5918934-5919438	3.45374	0	-inf?	---NA---
JL24_C_1d Vs JL24_I_1d	Aradu.LI9R7	A	Aradu.A01:10645354-10650720	43.6148	3.35292	-3.70133	ctp synthase-like isoform x1
JL24_C_1d Vs JL24_I_1d	Aradu.H2A8G	A	Aradu.A01:92212346-92214957	1.5045	0	-inf?	auxin canalization protein
JL24_C_1d Vs JL24_I_1d	Aradu.ME61T	A	Aradu.A02:22051623-22053350	0.948171	0	-inf?	probable indole-3-pyruvate monooxygenase yucca8-like
JL24_C_1d Vs JL24_I_1d	Aradu.3G22S	A	Aradu.A02:8971316-8973779	201.577	5.59939	-5.16991	late embryogenesis abundant protein d-34-like
JL24_C_1d Vs JL24_I_1d	Aradu.7JZ5F	A	Aradu.A02:78367846-78371248	0.703714	0	-inf?	flocculation protein flo11-like
JL24_C_1d Vs JL24_I_1d	Aradu.TS7UQ	A	Aradu.A02:82181069-82184898	114.857	4.53097	-4.66388	em protein
JL24_C_1d Vs JL24_I_1d	Aradu.KQ35F	A	Aradu.A02:91130377-91131593	186.137	3.97592	-5.54893	universal stress protein
JL24_C_1d Vs JL24_I_1d	Aradu.QK6K1	A	Aradu.A02:91132443-91134023	205.815	16.0156	-3.68379	universal stress protein a-like
JL24_C_1d Vs JL24_I_1d	Aradu.9Z0RX	A	Aradu.A02:93238734-93240917	140.018	6.51196	-4.42637	embryonic protein dc-8-like
JL24_C_1d Vs JL24_I_1d	Aradu.S8SMF	A	Aradu.A03:927962-939006	1.05443	0	-inf?	serine carboxypeptidase-like
JL24_C_1d Vs JL24_I_1d	Aradu.K11AV	A	Aradu.A03:1342905-1347368	2.08056	0	-inf?	glycosyltransferase family protein 2
JL24_C_1d Vs JL24_I_1d	Aradu.FDB38	A	Aradu.A03:2274474-2275124	2.95285	0	-inf?	aquaporin tip1-3-like
JL24_C_1d Vs JL24_I_1d	Aradu.20IWY	A	Aradu.A03:2380595-2381858	166.909	36.5909	-2.1895	histone h2a
JL24_C_1d Vs JL24_I_1d	Aradu.I29MY	A	Aradu.A03:3199688-3200099	173.364	6.07988	-4.83362	histone
JL24_C_1d Vs JL24_I_1d	Aradu.77CWS	A	Aradu.A03:8186808-8190486	8.5469	0	-inf?	fap1 adhesin-like
JL24_C_1d Vs JL24_I_1d	Aradu.D2UEN	A	Aradu.A03:9784654-9790478	62.4603	9.07528	-2.78293	serine carboxypeptidase-like 40
JL24_C_1d Vs JL24_I_1d	Aradu.MJ134	A	Aradu.A03:11553827-11563612	1.83701	0	-inf?	21 kda protein
JL24_C_1d Vs JL24_I_1d	Aradu.I66GQ	A	Aradu.A03:14541506-14544681	2.93482	0	-inf?	peroxidase 3-like
JL24_C_1d Vs JL24_I_1d	Aradu.TW8M6	A	Aradu.A03:25790839-25792591	58.7111	0	-inf?	late embryogenesis abundant protein
JL24_C_1d Vs JL24_I_1d	Aradu.9Y6NH	A	Aradu.A03:126203898-126205566	0.940772	0	-inf?	protein fez-like
JL24_C_1d Vs JL24_I_1d	Aradu.DD097	A	Aradu.A03:127236319-127241586	77.5133	11.0083	-2.81586	endoglucanase 8-like
JL24_C_1d Vs JL24_I_1d	Aradu.F9L0R	A	Aradu.A03:128199093-128202926	0.511663	0	-inf?	potassium transporter 25
JL24_C_1d Vs JL24_I_1d	Aradu.LSQ2N	A	Aradu.A03:129770431-129772062	0.892198	0	-inf?	serine decarboxylase-like
JL24_C_1d Vs JL24_I_1d	Aradu.8D3W5	A	Aradu.A03:233119-237062	102.855	6.21631	-4.04841	poly
JL24_C_1d Vs JL24_I_1d	Aradu.7S7IW	A	Aradu.A03:1743949-1747185	103.118	2.85883	-5.17273	vicilin-like antimicrobial peptides 2-2
JL24_C_1d Vs JL24_I_1d	Aradu.Z31WB	A	Aradu.A03:2389170-2390287	276.068	51.955	-2.40969	histone h2a
JL24_C_1d Vs JL24_I_1d	Aradu.0MJ0X	A	Aradu.A03:11724103-11725980	2.78913	0	-inf?	protein bearskin1
JL24_C_1d Vs JL24_I_1d	Aradu.1R9KX	A	Aradu.A03:92603749-92608148	75.3298	10.7519	-2.80862	endoglucanase 6
JL24_C_1d Vs JL24_I_1d	Aradu.UK1FU	A	Aradu.A03:93558243-93559946	6.58805	0	-inf?	high mobility group b protein 6-like
JL24_C_1d Vs JL24_I_1d	Aradu.8NU6I	A	Aradu.A03:108778759-108779446	618.254	70.8577	-3.1252	nfu1 iron-sulfur mitochondrial
JL24_C_1d Vs JL24_I_1d	Aradu.32LC7	A	Aradu.A03:115025250-115028840	53.5727	0.862587	-5.95668	myo-inositol-1-phosphate synthase
JL24_C_1d Vs JL24_I_1d	Aradu.459QQ	A	Aradu.A03:126240611-126242985	3.95542	0	-inf?	pectinesterase pectinesterase inhibitor
JL24_C_1d Vs JL24_I_1d	Aradu.QV0LR	A	Aradu.A03:131080568-131081315	217.305	12.0598	-4.17144	1-cys peroxiredoxin
JL24_C_1d Vs JL24_I_1d	Aradu.3FH33	A	Aradu.A04:9377765-9379858	13.3257	0	-inf?	root cap late embryogenesis-like protein
JL24_C_1d Vs JL24_I_1d	Aradu.WF6VN	A	Aradu.A04:108726598-108733901	0.938442	0	-inf?	spx domain-containing membrane protein at4g22990
JL24_C_1d Vs JL24_I_1d	Aradu.K8DY2	A	Aradu.A04:10312888-10316535	1.01209	0	-inf?	protein chloroplastic-like
JL24_C_1d Vs JL24_I_1d	Aradu.65YXV	A	Aradu.A04:31507720-31509407	1.23919	0	-inf?	endo-polygalacturonase
JL24_C_1d Vs JL24_I_1d	Aradu.T2PM4	A	Aradu.A04:103923218-103924472	2.01772	0	-inf?	high mobility group b protein 6 isoform x1
JL24_C_1d Vs JL24_I_1d	Aradu.5K56I	A	Aradu.A04:118942486-118959689	1.17865	0	-inf?	isoflavone o- partial
JL24_C_1d Vs JL24_I_1d	Aradu.TFZ3E	A	Aradu.A04:119767880-119790345	0.753477	0	-inf?	isoflavone o- partial
JL24_C_1d Vs JL24_I_1d	Aradu.0Q5NS	A	Aradu.A05:629507-638092	1.37896	0	-inf?	mads-box protein
JL24_C_1d Vs JL24_I_1d	Aradu.E8B97	A	Aradu.A05:1969336-1973665	0.756509	0	-inf?	myb family transcription factor apl
JL24_C_1d Vs JL24_I_1d	Aradu.YC8MH	A	Aradu.A05:9434504-9436963	79.1634	7.88284	-3.32805	vicilin-like antimicrobial peptides 2-2
JL24_C_1d Vs JL24_I_1d	Aradu.34YIE	A	Aradu.A05:89596487-89605805	30.5751	5.57875	-2.45434	dna (cytosine-5)-methyltransferase cmt3-like
JL24_C_1d Vs JL24_I_1d	Aradu.5U5XT	A	Aradu.A05:100188170-100189458	6.47042	0	-inf?	---NA---
JL24_C_1d Vs JL24_I_1d	Aradu.N5DK2	A	Aradu.A05:105552713-105554135	8.67817	0	-inf?	transcription factor bhlh126
JL24_C_1d Vs JL24_I_1d	Aradu.A8YRW	A	Aradu.A05:21037011-21040595	1.37294	0	-inf?	web family protein chloroplastic
JL24_C_1d Vs JL24_I_1d	Aradu.5UB6E	A	Aradu.A05:22250571-22255243	0.829317	0	-inf?	l-tryptophan--pyruvate aminotransferase 1
JL24_C_1d Vs JL24_I_1d	Aradu.L1474	A	Aradu.A05:47271692-47276400	1.62181	0	-inf?	protein tpx2-like isoform x2
JL24_C_1d Vs JL24_I_1d	Aradu.P7QP3	A	Aradu.A05:106416727-106417716	3.47324	0	-inf?	cen-like protein 1
JL24_C_1d Vs JL24_I_1d	Aradu.ZK8VV	A	Aradu.A06:5706973-5708738	75.1008	2.88452	-4.70243	galactinol synthase
JL24_C_1d Vs JL24_I_1d	Aradu.ZQ8HD	A	Aradu.A06:57621171-57622857	113.969	4.04941	-4.81478	embryonic protein dc-8-like
JL24_C_1d Vs JL24_I_1d	Aradu.YGS80	A	Aradu.A06:1778237-1780113	140.463	1.8739	-6.22801	arachin ahy-4
JL24_C_1d Vs JL24_I_1d	Aradu.P39C1	A	Aradu.A06:6944440-6947461	95.2963	12.4397	-2.93747	galactinol synthase
JL24_C_1d Vs JL24_I_1d	Aradu.W1AGE	A	Aradu.A06:9154270-9156890	1.24167	0	-inf?	rho gtpase-activating protein 2-like
JL24_C_1d Vs JL24_I_1d	Aradu.HC115	A	Aradu.A06:11295903-11300129	74.4107	18.3249	-2.0217	probable galactinol--sucrose galactosyltransferase 2
JL24_C_1d Vs JL24_I_1d	Aradu.A02RY	A	Aradu.A06:12429383-12430925	427.011	18.9367	-4.49502	seed maturation protein lea 4
JL24_C_1d Vs JL24_I_1d	Aradu.I953D	A	Aradu.A06:14925067-14926964	142.678	13.1693	-3.43751	sucrose-binding protein
JL24_C_1d Vs JL24_I_1d	Aradu.YMP6T	A	Aradu.A06:98374918-98377038	3.53351	0	-inf?	zinc finger family
JL24_C_1d Vs JL24_I_1d	Aradu.WQY6T	A	Aradu.A06:103896526-103901919	2.84416	0	-inf?	myb-related protein 3r-1
JL24_C_1d Vs JL24_I_1d	Aradu.ET296	A	Aradu.A06:108864036-108867587	1.3866	0	-inf?	fructan exohydrolase
JL24_C_1d Vs JL24_I_1d	Aradu.UQE92	A	Aradu.A07:7872108-7873957	508.897	31.0559	-4.03444	---NA---
JL24_C_1d Vs JL24_I_1d	Aradu.L7CNH	A	Aradu.A07:57016255-57017039	413.406	26.1032	-3.98526	late embryogenesis abundant
JL24_C_1d Vs JL24_I_1d	Aradu.U8IBL	A	Aradu.A07:77854389-77860568	86.6023	10.3542	-3.06418	aldolase-type tim barrel family protein isoform 1
JL24_C_1d Vs JL24_I_1d	Aradu.R0EXH	A	Aradu.A08:3542976-3543252	38.693	0	-inf?	mediator of rna polymerase ii transcription subunit 26
JL24_C_1d Vs JL24_I_1d	Aradu.EJI7H	A	Aradu.A08:3810399-3811799	8.13541	0	-inf?	---NA---
JL24_C_1d Vs JL24_I_1d	Aradu.H7KMA	A	Aradu.A08:23006065-23012189	0.747982	0	-inf?	calmodulin-binding family protein
JL24_C_1d Vs JL24_I_1d	Aradu.F9X01	A	Aradu.A08:24371609-24374777	1.60603	0	-inf?	ap2-like ethylene-responsive transcription factor plt2
JL24_C_1d Vs JL24_I_1d	Aradu.59QBS	A	Aradu.A08:25260981-25261631	367.426	40.4479	-3.18331	histone h2a
JL24_C_1d Vs JL24_I_1d	Aradu.EF677	A	Aradu.A08:27122726-27124353	74.6856	3.50065	-4.41514	xyloglucan endotransglucosylase hydrolase protein 32
JL24_C_1d Vs JL24_I_1d	Aradu.WA69B	A	Aradu.A08:30129542-30134464	6.34541	0	-inf?	zinc finger bed domain-containing protein ricesleeper 2-like
JL24_C_1d Vs JL24_I_1d	Aradu.Z3KHT	A	Aradu.A08:32238010-32240471	0.95816	0	-inf?	reticulon-like protein b17
JL24_C_1d Vs JL24_I_1d	Aradu.A9K4V	A	Aradu.A08:39270412-39273205	121.977	22.3708	-2.44692	duf642 family protein
JL24_C_1d Vs JL24_I_1d	Aradu.V8XMS	A	Aradu.A08:2769622-2771738	65.1032	2.63198	-4.62851	expansin protein
JL24_C_1d Vs JL24_I_1d	Aradu.H7KNI	A	Aradu.A08:23533214-23534796	25.0297	0	-inf?	probable peroxidase 26
JL24_C_1d Vs JL24_I_1d	Aradu.HX36X	A	Aradu.A08:32778204-32780703	367.863	10.0471	-5.19431	seed biotin-containing protein sbp65
JL24_C_1d Vs JL24_I_1d	Aradu.A0K1D	A	Aradu.A08:39833840-39840641	1.85675	0	-inf?	mlp-like protein 43
JL24_C_1d Vs JL24_I_1d	Aradu.8D6KF	A	Aradu.A09:7681168-7683173	4.58349	0	-inf?	gdsl esterase lipase at4g10955-like
JL24_C_1d Vs JL24_I_1d	Aradu.2TK0M	A	Aradu.A09:7689929-7695538	1.14481	0	-inf?	nucleotide-diphospho-sugar transferase family protein
JL24_C_1d Vs JL24_I_1d	Aradu.TC8DF	A	Aradu.A09:100679740-100681879	167.758	37.8288	-2.14883	peroxygenase 1-like
JL24_C_1d Vs JL24_I_1d	Aradu.2H0R0	A	Aradu.A09:111191610-111193663	414.095	15.2252	-4.76543	ara h i
JL24_C_1d Vs JL24_I_1d	Aradu.FPC2C	A	Aradu.A09:111268221-111269712	103.825	11.8622	-3.12971	late embryogenesis abundant protein d-34-like
JL24_C_1d Vs JL24_I_1d	Aradu.X9UQ7	A	Aradu.A09:116990067-116991734	2.95739	0	-inf?	syntaxin-related protein knolle
JL24_C_1d Vs JL24_I_1d	Aradu.N7UWQ	A	Aradu.A09:1647231-1650599	1.63788	0	-inf?	trichohyalin-like isoform x2
JL24_C_1d Vs JL24_I_1d	Aradu.89M6Z	A	Aradu.A09:3562967-3565240	2.23552	0	-inf?	PREDICTED: uncharacterized protein LOC105631539
JL24_C_1d Vs JL24_I_1d	Aradu.8MU0Q	A	Aradu.A09:5117951-5120558	0.916916	0	-inf?	---NA---
JL24_C_1d Vs JL24_I_1d	Aradu.53J7J	A	Aradu.A09:17244980-17247345	2.60985	0	-inf?	probable tyrosine-protein phosphatase at1g05000
JL24_C_1d Vs JL24_I_1d	Aradu.F3KB2	A	Aradu.A09:120096457-120097436	183.339	12.276	-3.90061	late embryogenesis abundant protein group 9 protein
[truncated: 2,448 more rows]
