# Supplementary material for: Aspergillus flavus infection triggered immune responses and host-pathogen cross-talks in groundnut during in-vitro seed colonization
Source: Sci Rep. 2017 Aug 29;7:9659. doi: 10.1038/s41598-017-09260-8 (PMC5574979; doi:10.1038/s41598-017-09260-8)
Supplement: Supplementary file 3 — Supplementary Table S4 [file 41598_2017_9260_MOESM3_ESM.xlsx]

## Sheet: pathways
Supplementary table 4. Pathway analysis of differentailly expressed genes showing non-redundant pathways that are affected during in-vitro seed colonization of Aspergillus flavus in groundnut
S No	Map number (KEGG)	Occurrence	Names of pathway	Probable function
1	map00020	4	Citrate cycle (TCA cycle)	metabolic pathway-generate energy
2	map00030	4	Pentose phosphate pathway	metabolic pathway-generate energy
3	map00040	4	Pentose and glucuronate interconversions	glucuronate involved in toxification process; hepatotoxicity
4	map00052	4	Galactose metabolism	metabolic pathway
5	map00053	4	Ascorbate and aldarate metabolism	glucarate-detoxifier more in J11 than JL 24 and more in control than stres
6	map00061	4	Fatty acid biosynthesis	enzyme 6.2.1.3-hexadecanoyl CoA-part of Peroxisome pathway.
7	map00071	4	Fatty acid degradation	enzyme 6.2.1.3-hexadecanoyl CoA-part of Peroxisome pathway.
8	map00130	4	Ubiquinone and other terpenoid-quinone biosynthesis	phenylproponoid biosynthesis, trans-cinnamate 4-monooxygenase enzyme
9	map00140	4	Steroid hormone biosynthesis	steroid dehydrogenase
10	map00190	4	Oxidative phosphorylation	metabolic pathway-generate energy
11	map00230	4	Purine metabolism	metabolic pathway-for growth of fungus needed
12	map00240	4	Pyrimidine metabolism	Glutamine hydrolysis- involved in plant defense
13	map00250	4	Alanine, aspartate and glutamate metabolism	amino acid metabolism
14	map00260	4	Glycine, serine and threonine metabolism	photorespiration and amino acid metabolism
15	map00270	4	Cysteine and methionine metabolism	amino acid metabolism
16	map00350	4	Tyrosine metabolism	amino acid metabolism
17	map00360	4	Phenylalanine metabolism	amino acid metabolism
18	map00380	4	Tryptophan metabolism	amino acid metabolism
19	map00400	4	Phenylalanine, tyrosine and tryptophan biosynthesis	amino acid metabolism
20	map00460	4	Cyanoamino acid metabolism	amino acid metabolism
21	map00480	4	Glutathione metabolism	antioxidant; amino acid metabolism
22	map00500	4	Starch and sucrose metabolism	carbohydrate metabolism
23	map00511	4	Other glycan degradation	glycans-signaling molecules-elicitor
24	map00520	4	Amino sugar and nucleotide sugar metabolism	metabolic pathway
25	map00521	4	Streptomycin biosynthesis	antibiotic
26	map00523	4	Polyketide sugar unit biosynthesis	Phenol phosphate pathway
27	map00531	4	Glycosaminoglycan degradation	glycans-signaling molecules-elicitor
28	map00561	4	Glycerolipid metabolism	inv in fatty acid metabolism
29	map00562	4	Inositol phosphate metabolism	signaling, cross talk of phytohormones with inositol; programmed cell death
30	map00564	4	Glycerophospholipid metabolism	phosphrus metabolism
31	map00590	4	Arachidonic acid metabolism	elicitor, signaling molecule
32	map00591	4	Linoleic acid metabolism	FA- wound response , oxylipins
33	map00592	4	alpha-Linolenic acid metabolism	FA- wound response , oxylipins
34	map00600	4	Sphingolipid metabolism	plant immunity, signaling
35	map00010	3	Glycolysis / Gluconeogenesis	Lipid metabolism (gluconeogenesis)
36	map00232	3	Caffeine metabolism	CYP1A2- cyt p450
37	map00310	3	Lysine degradation	amino acid metabolism
38	map00330	3	Arginine and proline metabolism	amino acid metabolism
39	map00340	3	Histidine metabolism	amino acid metabolism
40	map00410	3	beta-Alanine metabolism	amino acid metabolism
41	map00534	3	Glycosaminoglycan biosynthesis - heparan sulfate / heparin	NA
42	map00604	3	Glycosphingolipid biosynthesis - ganglio series	NA
43	map00630	3	Glyoxylate and dicarboxylate metabolism	Glyoxylate and dicarboxylate metabolism
44	map00710	3	Carbon fixation in photosynthetic organisms	photosythesis and carbon fixation
45	map00750	3	Vitamin B6 metabolism	antioxidant
46	map00780	3	Biotin metabolism	vitamin; FA metabolism; FabG
47	map00790	3	Folate biosynthesis	antioxidant defensesystem of plants
48	map00904	3	Diterpenoid biosynthesis	herbivore tolerance
49	map00906	3	Carotenoid biosynthesis	formation of ROS, abscissic acid biosynth
50	map00908	3	Zeatin biosynthesis	plant growth hormone
51	map00930	3	Caprolactam degradation	NA
52	map00940	3	Phenylpropanoid biosynthesis	antioxidant
53	map00941	3	Flavonoid biosynthesis	secondary metabolism
54	map00944	3	Flavone and flavonol biosynthesis	secondary metabolism
55	map00945	3	Stilbenoid, diarylheptanoid and gingerol biosynthesis	antifungal phytoalexins-include resveratrol and pterostilbene
56	map00980	3	Metabolism of xenobiotics by cytochrome P450	antioxidant
57	map00982	3	Drug metabolism - cytochrome P450	antioxidant
58	map00984	3	Steroid degradation	secondary metabolism
59	map01040	3	Biosynthesis of unsaturated fatty acids	JA-mediated defense pathways
60	map01055	3	Biosynthesis of vancomycin group antibiotics	inhibition of cell wall biosynthesis
61	map01130	3	Biosynthesis of antibiotics	Fungal Resistance to Plant Antibiotics as a Mechanism of Pathogenesis
62	map04660	3	T cell receptor signaling pathway	signaling
63	map00051	2	Fructose and mannose metabolism	sugar metabolism
64	map00073	2	Cutin, suberine and wax biosynthesis	wax biosynthesis-long chain FA
65	map00220	2	Arginine biosynthesis	mobilize nitrogen and stress defense, enzyme 2.6.1.1 (glutamate synth)
66	map00261	2	Monobactam biosynthesis	antibiotic
67	map00280	2	Valine, leucine and isoleucine degradation	amino acid metabolism
68	map00300	2	Lysine biosynthesis	amino acid metabolism
69	map00401	2	Novobiocin biosynthesis	antibiotic
70	map00450	2	Selenocompound metabolism	NA
71	map00603	2	Glycosphingolipid biosynthesis - globo series	NA
72	map00620	2	Pyruvate metabolism	metabolic pathways
73	map00625	2	Chloroalkane and chloroalkene degradation	NA
74	map00627	2	Aminobenzoate degradation	xenobiotics biodegradation
75	map00680	2	Methane metabolism	metabolism
76	map00720	2	Carbon fixation pathways in prokaryotes	carbohydrate metabolism
77	map00730	2	Thiamine metabolism	amino acid metabolism
78	map00740	2	Riboflavin metabolism	amino acid metabolism
79	map00830	2	Retinol metabolism	vitamin metabolism
80	map00860	2	Porphyrin and chlorophyll metabolism	photosythesis and carbon fixation
81	map00900	2	Terpenoid backbone biosynthesis	secondary metabolism
82	map00902	2	Monoterpenoid biosynthesis	secondary metabolism
83	map00910	2	Nitrogen metabolism	Nitrogen metabolism
84	map00920	2	Sulfur metabolism	Sulfur metabolism
85	map00943	2	Isoflavonoid biosynthesis	secondary metabolism
86	map00950	2	Isoquinoline alkaloid biosynthesis	secondary metabolism
87	map00960	2	Tropane, piperidine and pyridine alkaloid biosynthesis	secondary metabolism
88	map00965	2	Betalain biosynthesis	secondary metabolism
89	map04070	2	Phosphatidylinositol signaling system	signaling
