# Supplementary material for: Aspergillus flavus infection triggered immune responses and host-pathogen cross-talks in groundnut during in-vitro seed colonization
Source: Sci Rep. 2017 Aug 29;7:9659. doi: 10.1038/s41598-017-09260-8 (PMC5574979; doi:10.1038/s41598-017-09260-8)
Supplement: Supplementary file 4 — Supplementary Table S5 [file 41598_2017_9260_MOESM4_ESM.xlsx]

## Sheet: TableS5
Supplementary TableS5. Effect of 168 sequence variants (SNPs) from differentially expressed genes during in-vitro seed colonization of Aspergillus flavus in groundnut
S.No.	Chromosome	Position	Ref base	Alt base	Effect	Effect_Impact	Functional_Class	Codon_Change	Amino_Acid_change	Gene_Name	Transcript ID	Exon number
1	Aradu.A01	96139288	C	A	NON_SYNONYMOUS_CODING	MODERATE	MISSENSE	Ctc/Atc	L29I	Aradu.02RSN	Aradu.02RSN.1	1
2	Aradu.A02	1047707	G	T	UTR_5_PRIME	MODIFIER	-	-	-	Aradu.56PSF	Aradu.56PSF.1	1
3	Aradu.A03	39875065	T	A	UTR_3_PRIME	MODIFIER	-	-	-	Aradu.1H6YX	Aradu.1H6YX.1	9
4	Aradu.A03	133977369	T	A	INTRON	MODIFIER	-	-	-	Aradu.L1VNA	Aradu.L1VNA.1	12
5	Aradu.A03	134510311	T	C	INTRON	MODIFIER	-	-	-	Aradu.V4NFM	Aradu.V4NFM.1	6
6	Aradu.A04	9962560	C	T	NON_SYNONYMOUS_CODING	MODERATE	MISSENSE	aCa/aTa	T90I	Aradu.I8PKM	Aradu.I8PKM.1	2
7	Aradu.A04	9963385	T	C	SYNONYMOUS_CODING	LOW	SILENT	gcT/gcC	A239	Aradu.I8PKM	Aradu.I8PKM.1	4
8	Aradu.A04	9963417	G	T	NON_SYNONYMOUS_CODING	MODERATE	MISSENSE	aGg/aTg	R250M	Aradu.I8PKM	Aradu.I8PKM.1	4
9	Aradu.A04	9963901	T	G	SYNONYMOUS_CODING	LOW	SILENT	gtT/gtG	V341	Aradu.I8PKM	Aradu.I8PKM.1	6
10	Aradu.A04	94292691	C	T	INTRON	MODIFIER	-	-	-	Aradu.T50NW	Aradu.T50NW.1	6
11	Aradu.A04	118746816	A	T	NON_SYNONYMOUS_CODING	MODERATE	MISSENSE	Ttg/Atg	L415M	Aradu.482TA	Aradu.482TA.1	2
12	Aradu.A04	118747072	T	C	SYNONYMOUS_CODING	LOW	SILENT	gtA/gtG	V329	Aradu.482TA	Aradu.482TA.1	2
13	Aradu.A04	118747114	C	T	SYNONYMOUS_CODING	LOW	SILENT	ggG/ggA	G315	Aradu.482TA	Aradu.482TA.1	2
14	Aradu.A04	118747567	A	G	SYNONYMOUS_CODING	LOW	SILENT	acT/acC	T164	Aradu.482TA	Aradu.482TA.1	2
15	Aradu.A04	118749540	T	A	SYNONYMOUS_CODING	LOW	SILENT	gcA/gcT	A142	Aradu.482TA	Aradu.482TA.1	1
16	Aradu.A04	118749729	A	C	SYNONYMOUS_CODING	LOW	SILENT	ctT/ctG	L79	Aradu.482TA	Aradu.482TA.1	1
17	Aradu.A05	34718308	C	T	NON_SYNONYMOUS_CODING	MODERATE	MISSENSE	gCg/gTg	A117V	Aradu.8D75I	Aradu.8D75I.1	4
18	Aradu.A05	34718349	C	A	NON_SYNONYMOUS_CODING	MODERATE	MISSENSE	Ctg/Atg	L131M	Aradu.8D75I	Aradu.8D75I.1	4
19	Aradu.A05	34718360	T	C	SYNONYMOUS_CODING	LOW	SILENT	taT/taC	Y134	Aradu.8D75I	Aradu.8D75I.1	4
20	Aradu.A05	34718634	G	A	SYNONYMOUS_CODING	LOW	SILENT	gtG/gtA	V162	Aradu.8D75I	Aradu.8D75I.1	5
21	Aradu.A05	34718641	G	A	NON_SYNONYMOUS_CODING	MODERATE	MISSENSE	Gat/Aat	D165N	Aradu.8D75I	Aradu.8D75I.1	5
22	Aradu.A05	44051006	G	A	SYNONYMOUS_CODING	LOW	SILENT	aaC/aaT	N169	Aradu.T5T0B	Aradu.T5T0B.1	7
23	Aradu.A05	65677508	A	G	0	-	-	-	-	-	-	-
24	Aradu.A05	65677540	A	C	0	-	-	-	-	-	-	-
25	Aradu.A05	100188349	G	A	NON_SYNONYMOUS_CODING	MODERATE	MISSENSE	aGc/aAc	S60N	Aradu.5U5XT	Aradu.5U5XT.1	1
26	Aradu.A05	105459398	A	G	NON_SYNONYMOUS_CODING	MODERATE	MISSENSE	aAa/aGa	K173R	Aradu.ZX8WQ	Aradu.ZX8WQ.1	4
27	Aradu.A06	1779096	T	G	NON_SYNONYMOUS_CODING	MODERATE	MISSENSE	gAa/gCa	E272A	Aradu.YGS80	Aradu.YGS80.1	3
28	Aradu.A06	2648002	G	C	SYNONYMOUS_CODING	LOW	SILENT	ctC/ctG	L340	Aradu.KK9GE	Aradu.KK9GE.1	1
29	Aradu.A06	7984892	G	A	0	-	-	-	-	-	-	-
30	Aradu.A06	75728984	A	G	INTRON	MODIFIER	-	-	-	Aradu.E8BLM	Aradu.E8BLM.1	4
31	Aradu.A06	96285135	A	G	SYNONYMOUS_CODING	LOW	SILENT	tcA/tcG	S13	Aradu.94UA3	Aradu.94UA3.1	1
32	Aradu.A06	96285155	G	A	NON_SYNONYMOUS_CODING	MODERATE	MISSENSE	aGg/aAg	R20K	Aradu.94UA3	Aradu.94UA3.1	1
33	Aradu.A06	108865223	T	A	SYNONYMOUS_CODING	LOW	SILENT	gcA/gcT	A428	Aradu.ET296	Aradu.ET296.1	4
34	Aradu.A06	108865254	T	A	NON_SYNONYMOUS_CODING	MODERATE	MISSENSE	aAa/aTa	K418I	Aradu.ET296	Aradu.ET296.1	4
35	Aradu.A06	110338059	A	G	SYNONYMOUS_CODING	LOW	SILENT	atT/atC	I220	Aradu.LI3DS	Aradu.LI3DS.1	2
36	Aradu.A07	7142847	T	C	SYNONYMOUS_CODING	LOW	SILENT	ctA/ctG	L204	Aradu.DKD8F	Aradu.DKD8F.1	5
37	Aradu.A07	7142910	G	A	SYNONYMOUS_CODING	LOW	SILENT	taC/taT	Y183	Aradu.DKD8F	Aradu.DKD8F.1	5
38	Aradu.A07	47742712	C	T	NON_SYNONYMOUS_CODING	MODERATE	MISSENSE	Gtc/Atc	V124I	Aradu.T3NBU	Aradu.T3NBU.1	4
39	Aradu.A07	77299262	A	C	NON_SYNONYMOUS_CODING	MODERATE	MISSENSE	aTt/aGt	I120S	Aradu.87JYI	Aradu.87JYI.1	4
40	Aradu.A08	22104213	C	T	SYNONYMOUS_CODING	LOW	SILENT	aaC/aaT	N294	Aradu.R888C	Aradu.R888C.1	9
41	Aradu.A08	33572944	T	C	NON_SYNONYMOUS_CODING	MODERATE	MISSENSE	Aac/Gac	N607D	Aradu.BP7BT	Aradu.BP7BT.1	5
42	Aradu.A08	40333170	A	G	SYNONYMOUS_CODING	LOW	SILENT	ctT/ctC	L422	Aradu.D1CF5	Aradu.D1CF5.1	13
43	Aradu.A08	40337816	T	A	NON_SYNONYMOUS_CODING	MODERATE	MISSENSE	aaA/aaT	K95N	Aradu.D1CF5	Aradu.D1CF5.1	4
44	Aradu.A08	40337865	T	C	NON_SYNONYMOUS_CODING	MODERATE	MISSENSE	aAt/aGt	N79S	Aradu.D1CF5	Aradu.D1CF5.1	4
45	Aradu.A08	40337877	A	C	NON_SYNONYMOUS_CODING	MODERATE	MISSENSE	tTg/tGg	L75W	Aradu.D1CF5	Aradu.D1CF5.1	4
46	Aradu.A08	44581133	A	G	NON_SYNONYMOUS_CODING	MODERATE	MISSENSE	gAa/gGa	E111G	Aradu.55EWQ	Aradu.55EWQ.1	2
47	Aradu.A09	116255391	C	G	NON_SYNONYMOUS_CODING	MODERATE	MISSENSE	aGa/aCa	R176T	Aradu.D7VDQ	Aradu.D7VDQ.1	2
48	Aradu.A09	120146933	G	A	UTR_3_PRIME	MODIFIER	-	-	-	Aradu.82IUF	Aradu.82IUF.1	5
49	Aradu.A10	50711849	T	C	UTR_5_PRIME	MODIFIER	-	-	-	Aradu.7IA3W	Aradu.7IA3W.1	1
50	Aradu.A07	47742864	CA	C	FRAME_SHIFT	HIGH	-	-	-110	Aradu.T3NBU	Aradu.T3NBU.1	3
51	Araip.B01	17961441	T	G	SYNONYMOUS_CODING	LOW	SILENT	Agg/Cgg	R270	Araip.4IY9H	Araip.4IY9H.1	4
52	Araip.B01	17961444	G	C	NON_SYNONYMOUS_CODING	MODERATE	MISSENSE	Ctg/Gtg	L269V	Araip.4IY9H	Araip.4IY9H.1	4
53	Araip.B01	39667810	T	G	UTR_3_PRIME	MODIFIER	-	-	-	Araip.U1V6F	Araip.U1V6F.1	2
54	Araip.B01	40620609	C	T	INTRON	MODIFIER	-	-	-	Araip.0US7S	Araip.0US7S.1	4
55	Araip.B01	127736646	G	T	INTRON	MODIFIER	-	-	-	Araip.ZX8HU	Araip.ZX8HU.1	2
56	Araip.B02	10519248	G	A	INTRON	MODIFIER	-	-	-	Araip.FE3M6	Araip.FE3M6.1	1
57	Araip.B02	12134387	G	A	INTRON	MODIFIER	-	-	-	Araip.JTL3L	Araip.JTL3L.1	1
58	Araip.B02	14960889	C	T	UTR_3_PRIME	MODIFIER	-	-	-	Araip.Y2CBU	Araip.Y2CBU.1	7
59	Araip.B02	96735738	A	G	NON_SYNONYMOUS_CODING	MODERATE	MISSENSE	cAg/cGg	Q258R	Araip.IJ9PE	Araip.IJ9PE.1	3
60	Araip.B02	96735782	G	A	NON_SYNONYMOUS_CODING	MODERATE	MISSENSE	Gtt/Att	V273I	Araip.IJ9PE	Araip.IJ9PE.1	3
61	Araip.B02	96735940	A	G	NON_SYNONYMOUS_CODING	MODERATE	MISSENSE	Aaa/Gaa	K286E	Araip.IJ9PE	Araip.IJ9PE.1	4
62	Araip.B02	96735941	A	G	NON_SYNONYMOUS_CODING	MODERATE	MISSENSE	aAa/aGa	K286R	Araip.IJ9PE	Araip.IJ9PE.1	4
63	Araip.B02	96735948	C	T	SYNONYMOUS_CODING	LOW	SILENT	aaC/aaT	N288	Araip.IJ9PE	Araip.IJ9PE.1	4
64	Araip.B02	98669164	G	A	INTRON	MODIFIER	-	-	-	Araip.XWP57	Araip.XWP57.1	2
65	Araip.B02	99202145	G	A	NON_SYNONYMOUS_CODING	MODERATE	MISSENSE	Cct/Tct	P178S	Araip.8P7AN	Araip.8P7AN.1	1
66	Araip.B02	99202252	C	T	NON_SYNONYMOUS_CODING	MODERATE	MISSENSE	aGa/aAa	R142K	Araip.8P7AN	Araip.8P7AN.1	1
67	Araip.B02	99202483	C	T	NON_SYNONYMOUS_CODING	MODERATE	MISSENSE	aGg/aAg	R65K	Araip.8P7AN	Araip.8P7AN.1	1
68	Araip.B02	100040487	A	G	NON_SYNONYMOUS_CODING	MODERATE	MISSENSE	Att/Gtt	I113V	Araip.VEX1J	Araip.VEX1J.1	1
69	Araip.B02	100040555	A	T	SYNONYMOUS_CODING	LOW	SILENT	ctA/ctT	L135	Araip.VEX1J	Araip.VEX1J.1	1
70	Araip.B02	100040617	A	G	NON_SYNONYMOUS_CODING	MODERATE	MISSENSE	cAa/cGa	Q156R	Araip.VEX1J	Araip.VEX1J.1	1
71	Araip.B02	100107760	C	T	SYNONYMOUS_CODING	LOW	SILENT	tgC/tgT	C160	Araip.TS829	Araip.TS829.1	2
72	Araip.B02	104735167	A	G	NON_SYNONYMOUS_CODING	MODERATE	MISSENSE	cAt/cGt	H145R	Araip.R3KEZ	Araip.R3KEZ.1	2
73	Araip.B02	104735174	G	C	SYNONYMOUS_CODING	LOW	SILENT	ggG/ggC	G147	Araip.R3KEZ	Araip.R3KEZ.1	2
74	Araip.B03	1020123	C	G	SYNONYMOUS_CODING	LOW	SILENT	gtG/gtC	V304	Araip.PJ8WT	Araip.PJ8WT.1	1
75	Araip.B03	2191460	T	A	UTR_5_PRIME	MODIFIER	-	-	-	Araip.JYP5G	Araip.JYP5G.1	2
76	Araip.B03	6954966	T	G	SYNONYMOUS_CODING	LOW	SILENT	ccT/ccG	P83	Araip.8VC8X	Araip.8VC8X.1	2
77	Araip.B03	11260068	G	A	INTRON	MODIFIER	-	-	-	Araip.T8GZM	Araip.T8GZM.1	2
78	Araip.B03	13018397	G	A	SYNONYMOUS_CODING	LOW	SILENT	Ctg/Ttg	L485	Araip.SI63P	Araip.SI63P.1	3
79	Araip.B03	13018452	C	G	NON_SYNONYMOUS_CODING	MODERATE	MISSENSE	ttG/ttC	L466F	Araip.SI63P	Araip.SI63P.1	3
80	Araip.B03	13020108	G	A	STOP_GAINED	HIGH	NONSENSE	Caa/Taa	Q86*	Araip.SI63P	Araip.SI63P.1	1
81	Araip.B03	13777000	T	C	INTRON	MODIFIER	-	-	-	Araip.DID43	Araip.DID43.1	4
82	Araip.B03	13777025	T	G	INTRON	MODIFIER	-	-	-	Araip.DID43	Araip.DID43.1	4
83	Araip.B03	13778056	A	G	SYNONYMOUS_CODING	LOW	SILENT	acT/acC	T220	Araip.DID43	Araip.DID43.1	4
84	Araip.B03	13778115	T	C	NON_SYNONYMOUS_CODING	MODERATE	MISSENSE	Aat/Gat	N201D	Araip.DID43	Araip.DID43.1	4
85	Araip.B03	13779316	A	C	NON_SYNONYMOUS_CODING	MODERATE	MISSENSE	gTc/gGc	V131G	Araip.DID43	Araip.DID43.1	3
86	Araip.B03	13779326	G	A	NON_SYNONYMOUS_CODING	MODERATE	MISSENSE	Ctc/Ttc	L128F	Araip.DID43	Araip.DID43.1	3
87	Araip.B03	35929707	C	T	UTR_3_PRIME	MODIFIER	-	-	-	Araip.963UT	Araip.963UT.1	8
88	Araip.B03	127155137	G	A	SYNONYMOUS_CODING	LOW	SILENT	tcC/tcT	S456	Araip.BSU8L	Araip.BSU8L.1	3
89	Araip.B04	11946289	G	A	UTR_3_PRIME	MODIFIER	-	-	-	Araip.H6229	Araip.H6229.1	4
90	Araip.B04	11946297	A	G	UTR_3_PRIME	MODIFIER	-	-	-	Araip.H6229	Araip.H6229.1	4
91	Araip.B04	36850885	G	A	NON_SYNONYMOUS_CODING	MODERATE	MISSENSE	gCt/gTt	A357V	Araip.263ND	Araip.263ND.1	2
92	Araip.B04	36853944	T	C	NON_SYNONYMOUS_CODING	MODERATE	MISSENSE	Agc/Ggc	S97G	Araip.263ND	Araip.263ND.1	1
93	Araip.B04	80522349	C	T	SYNONYMOUS_CODING	LOW	SILENT	ccC/ccT	P45	Araip.28WNV	Araip.28WNV.1	2
94	Araip.B04	80522611	C	A	INTRON	MODIFIER	-	-	-	Araip.28WNV	Araip.28WNV.1	2
95	Araip.B04	131029615	A	T	NON_SYNONYMOUS_CODING	MODERATE	MISSENSE	Aac/Tac	N596Y	Araip.7QT79	Araip.7QT79.1	2
96	Araip.B05	9900361	A	G	SYNONYMOUS_CODING	LOW	SILENT	caA/caG	Q4	Araip.56ELE	Araip.56ELE.1	1
97	Araip.B05	9900363	G	A	NON_SYNONYMOUS_CODING	MODERATE	MISSENSE	cGg/cAg	R5Q	Araip.56ELE	Araip.56ELE.1	1
98	Araip.B05	30906900	T	C	NON_SYNONYMOUS_CODING	MODERATE	MISSENSE	Tcg/Ccg	S57P	Araip.T3MTJ	Araip.T3MTJ.1	1
99	Araip.B05	30906907	T	G	NON_SYNONYMOUS_CODING	MODERATE	MISSENSE	tTc/tGc	F59C	Araip.T3MTJ	Araip.T3MTJ.1	1
100	Araip.B05	30907272	C	T	NON_SYNONYMOUS_CODING	MODERATE	MISSENSE	tCg/tTg	S151L	Araip.T3MTJ	Araip.T3MTJ.1	2
101	Araip.B05	30908041	A	G	NON_SYNONYMOUS_CODING	MODERATE	MISSENSE	Aca/Gca	T186A	Araip.T3MTJ	Araip.T3MTJ.1	3
102	Araip.B05	30908320	A	G	SYNONYMOUS_CODING	LOW	SILENT	ttA/ttG	L214	Araip.T3MTJ	Araip.T3MTJ.1	4
103	Araip.B05	95507448	A	T	NON_SYNONYMOUS_CODING	MODERATE	MISSENSE	Tct/Act	S222T	Araip.1Y3MU	Araip.1Y3MU.1	4
104	Araip.B05	123095842	A	G	SYNONYMOUS_CODING	LOW	SILENT	gaT/gaC	D195	Araip.S972K	Araip.S972K.1	5
105	Araip.B05	130006768	G	A	NON_SYNONYMOUS_CODING	MODERATE	MISSENSE	aGa/aAa	R176K	Araip.TH7G5	Araip.TH7G5.1	3
106	Araip.B05	141992036	C	T	SYNONYMOUS_CODING	LOW	SILENT	aaG/aaA	K418	Araip.4GL4W	Araip.4GL4W.1	1
107	Araip.B05	141992048	A	G	SYNONYMOUS_CODING	LOW	SILENT	tgT/tgC	C414	Araip.4GL4W	Araip.4GL4W.1	1
108	Araip.B05	143413016	C	G	NON_SYNONYMOUS_CODING	MODERATE	MISSENSE	aCc/aGc	T206S	Araip.D70R3	Araip.D70R3.1	2
109	Araip.B05	143413029	C	G	NON_SYNONYMOUS_CODING	MODERATE	MISSENSE	ttC/ttG	F210L	Araip.D70R3	Araip.D70R3.1	2
110	Araip.B05	149794343	A	T	INTRON	MODIFIER	-	-	-	Araip.LLH7Y	Araip.LLH7Y.1	3
111	Araip.B05	149796679	A	G	SYNONYMOUS_CODING	LOW	SILENT	atT/atC	I40	Araip.LLH7Y	Araip.LLH7Y.1	1
112	Araip.B06	6237366	G	A	INTRON	MODIFIER	-	-	-	Araip.WM0UU	Araip.WM0UU.1	2
113	Araip.B06	7846903	G	A	INTRON	MODIFIER	-	-	-	Araip.W09XR	Araip.W09XR.1	1
114	Araip.B06	109069682	C	T	SYNONYMOUS_CODING	LOW	SILENT	tgC/tgT	C34	Araip.U1AZH	Araip.U1AZH.1	2
115	Araip.B06	134109094	G	C	0	-	-	-	-	-	-	-
116	Araip.B07	1502030	T	C	SYNONYMOUS_CODING	LOW	SILENT	aaT/aaC	N1407	Araip.645FR	Araip.645FR.1	10
117	Araip.B07	6835881	A	G	SYNONYMOUS_CODING	LOW	SILENT	taT/taC	Y707	Araip.VSU1N	Araip.VSU1N.1	8
118	Araip.B07	7553114	T	G	UTR_3_PRIME	MODIFIER	-	-	-	Araip.TN7YM	Araip.TN7YM.1	2
119	Araip.B07	9201204	C	A	0	-	-	-	-	-	-	-
120	Araip.B07	9201233	C	T	UTR_5_PRIME	MODIFIER	-	-	-	Araip.US434	Araip.US434.1	2
121	Araip.B07	89931973	A	G	NON_SYNONYMOUS_CODING	MODERATE	MISSENSE	gTt/gCt	V39A	Araip.Q09TN	Araip.Q09TN.1	2
122	Araip.B07	91328101	G	A	STOP_GAINED	HIGH	NONSENSE	Cag/Tag	Q411*	Araip.69YPH	Araip.69YPH.1	9
123	Araip.B07	91329032	C	T	NON_SYNONYMOUS_CODING	MODERATE	MISSENSE	gGc/gAc	G345D	Araip.69YPH	Araip.69YPH.1	7
124	Araip.B07	118012619	T	G	NON_SYNONYMOUS_CODING	MODERATE	MISSENSE	caT/caG	H122Q	Araip.M1FUW	Araip.M1FUW.1	3
125	Araip.B07	118012946	T	C	SYNONYMOUS_CODING	LOW	SILENT	gcT/gcC	A137	Araip.M1FUW	Araip.M1FUW.1	4
126	Araip.B07	118012978	G	T	NON_SYNONYMOUS_CODING	MODERATE	MISSENSE	aGg/aTg	R148M	Araip.M1FUW	Araip.M1FUW.1	4
127	Araip.B07	118672880	C	T	INTRON	MODIFIER	-	-	-	Araip.7EF18	Araip.7EF18.1	2
128	Araip.B07	118675728	T	A	INTRON	MODIFIER	-	-	-	Araip.7EF18	Araip.7EF18.1	10
129	Araip.B08	124545189	A	G	NON_SYNONYMOUS_CODING	MODERATE	MISSENSE	Acc/Gcc	T100A	Araip.0Y0MB	Araip.0Y0MB.1	2
130	Araip.B08	124545221	C	T	SYNONYMOUS_CODING	LOW	SILENT	cgC/cgT	R110	Araip.0Y0MB	Araip.0Y0MB.1	2
131	Araip.B08	125581763	G	A	NON_SYNONYMOUS_CODING	MODERATE	MISSENSE	cCa/cTa	P60L	Araip.E3NGY	Araip.E3NGY.1	4
132	Araip.B09	7485392	A	C	NON_SYNONYMOUS_CODING	MODERATE	MISSENSE	tTg/tGg	L403W	Araip.18JTR	Araip.18JTR.1	1
133	Araip.B09	8276359	T	A	NON_SYNONYMOUS_CODING	MODERATE	MISSENSE	Ata/Tta	I463L	Araip.54USS	Araip.54USS.1	7
134	Araip.B09	25301106	C	T	UTR_3_PRIME	MODIFIER	-	-	-	Araip.8QZ8K	Araip.8QZ8K.1	2
135	Araip.B09	36636658	T	G	NON_SYNONYMOUS_CODING	MODERATE	MISSENSE	Aca/Cca	T311P	Araip.J2WDJ	Araip.J2WDJ.1	2
136	Araip.B09	50147507	G	T	UTR_3_PRIME	MODIFIER	-	-	-	Araip.U02GD	Araip.U02GD.1	4
137	Araip.B09	57696794	T	C	NON_SYNONYMOUS_CODING	MODERATE	MISSENSE	cTg/cCg	L6P	Araip.MXY7L	Araip.MXY7L.1	1
138	Araip.B09	108372524	T	C	UTR_3_PRIME	MODIFIER	-	-	-	Araip.3Z54F	Araip.3Z54F.1	2
139	Araip.B09	111857666	T	C	NON_SYNONYMOUS_CODING	MODERATE	MISSENSE	Acc/Gcc	T37A	Araip.KKX35	Araip.KKX35.1	1
140	Araip.B09	125308272	C	T	INTRON	MODIFIER	-	-	-	Araip.ZDT3L	Araip.ZDT3L.1	4
141	Araip.B09	125308439	G	A	SYNONYMOUS_CODING	LOW	SILENT	gaG/gaA	E245	Araip.ZDT3L	Araip.ZDT3L.1	5
142	Araip.B09	131905827	C	T	SYNONYMOUS_CODING	LOW	SILENT	ttC/ttT	F57	Araip.87PIS	Araip.87PIS.1	1
143	Araip.B09	134542237	G	A	INTRON	MODIFIER	-	-	-	Araip.FW8P2	Araip.FW8P2.1	4
144	Araip.B09	134543272	G	A	SYNONYMOUS_CODING	LOW	SILENT	atC/atT	I419	Araip.FW8P2	Araip.FW8P2.1	4
145	Araip.B09	145783801	T	G	NON_SYNONYMOUS_CODING	MODERATE	MISSENSE	aAc/aCc	N62T	Araip.YWU3B	Araip.YWU3B.1	1
146	Araip.B09	145783804	T	G	NON_SYNONYMOUS_CODING	MODERATE	MISSENSE	aAc/aCc	N61T	Araip.YWU3B	Araip.YWU3B.1	1
147	Araip.B10	2846199	T	C	SYNONYMOUS_CODING	LOW	SILENT	tcA/tcG	S220	Araip.YF7VP	Araip.YF7VP.1	4
148	Araip.B10	22132715	G	C	UTR_5_PRIME	MODIFIER	-	-	-	Araip.EI6Q1	Araip.EI6Q1.1	2
149	Araip.B10	22132719	T	C	UTR_5_PRIME	MODIFIER	-	-	-	Araip.EI6Q1	Araip.EI6Q1.1	2
150	Araip.B10	22136664	A	G	STOP_LOST	HIGH	MISSENSE	tgA/tgG	*109W	Araip.EI6Q1	Araip.EI6Q1.1	6
151	Araip.B10	22136684	G	C	UTR_3_PRIME	MODIFIER	-	-	-	Araip.EI6Q1	Araip.EI6Q1.1	6
152	Araip.B10	95030789	C	T	NON_SYNONYMOUS_CODING	MODERATE	MISSENSE	Gca/Aca	A239T	Araip.CH8F6	Araip.CH8F6.1	5
153	Araip.B10	95031604	G	A	SYNONYMOUS_CODING	LOW	SILENT	cgC/cgT	R127	Araip.CH8F6	Araip.CH8F6.1	2
154	Araip.B10	118591685	G	T	SYNONYMOUS_CODING	LOW	SILENT	ggG/ggT	G12	Araip.JR3WW	Araip.JR3WW.1	1
155	Araip.B10	128858761	G	A	UTR_5_PRIME	MODIFIER	-	-	-	Araip.SU03J	Araip.SU03J.1	1
156	Araip.B10	128858919	G	A	UTR_5_PRIME	MODIFIER	-	-	-	Araip.SU03J	Araip.SU03J.1	1
157	Araip.B10	128859016	T	A	UTR_5_PRIME	MODIFIER	-	-	-	Araip.SU03J	Araip.SU03J.1	1
158	Araip.B10	128859053	G	A	UTR_5_PRIME	MODIFIER	-	-	-	Araip.SU03J	Araip.SU03J.1	1
159	Araip.B10	128859145	G	A	UTR_5_PRIME	MODIFIER	-	-	-	Araip.SU03J	Araip.SU03J.1	1
160	Araip.B10	132241838	G	A	INTRON	MODIFIER	-	-	-	Araip.HWH2I	Araip.HWH2I.1	4
161	Araip.B10	132496687	A	T	NON_SYNONYMOUS_CODING	MODERATE	MISSENSE	cAc/cTc	H392L	Araip.FA5J2	Araip.FA5J2.1	1
162	Araip.B10	132497855	G	C	SYNONYMOUS_CODING	LOW	SILENT	ctG/ctC	L781	Araip.FA5J2	Araip.FA5J2.1	1
163	Araip.B10	135529208	C	A	INTRON	MODIFIER	-	-	-	Araip.7E64B	Araip.7E64B.1	2
164	Araip.B10	135529209	T	G	INTRON	MODIFIER	-	-	-	Araip.7E64B	Araip.7E64B.1	2
165	Araip.B10	135880835	T	G	SYNONYMOUS_CODING	LOW	SILENT	tcA/tcC	S338	Araip.007DT	Araip.007DT.1	4
166	Araip.B10	135882376	A	C	SYNONYMOUS_CODING	LOW	SILENT	acT/acG	T86	Araip.007DT	Araip.007DT.1	1
167	Araip.B10	135882433	T	C	SYNONYMOUS_CODING	LOW	SILENT	gaA/gaG	E67	Araip.007DT	Araip.007DT.1	1
168	Araip.B10	135882445	C	T	SYNONYMOUS_CODING	LOW	SILENT	aaG/aaA	K63	Araip.007DT	Araip.007DT.1	1
