# Supplementary material for: Aspergillus flavus infection triggered immune responses and host-pathogen cross-talks in groundnut during in-vitro seed colonization
Source: Sci Rep. 2017 Aug 29;7:9659. doi: 10.1038/s41598-017-09260-8 (PMC5574979; doi:10.1038/s41598-017-09260-8)
Supplement: Supplementary file 5 — Supplementary Table S6 [file 41598_2017_9260_MOESM5_ESM.xlsx]

## Sheet: TableS6
Supplementary TableS6. Allele specific primers designed for 73 differentially expressed genes during in-vitro seed colonization of Aspergillus flavus in groundnut
Primer code	Primer Name	Sequence (5'-3')	Annotation
P1	Ad01_02RSN_F1	TGAAGGATGCCGACTCCA	pathogenesis-related protein sth-2
	Ad01_02RSN_F2	GAAGGATGCCGACTCCC
	Ad01_02RSN_R3	AAAAATGGTCATGACTGAATTGAA
P2	Ad03_1H6YX_F1	GCGCAAACGACCTTCTGA	sieve element occlusion
	Ad03_1H6YX_F2	GCGCAAACGACCTTCTGT
	Ad03_1H6YX_R3	ATGGTAGCGATCAAGGTTGG
P3	Ad03_L1VNA_F1	AGTACTATTTGGTCCCCAACATTT	acyl-activating enzyme peroxisomal
	Ad03_L1VNA_R2	AAGAAGTGTCATAAGAAGGTTTTCGT
	Ad03_L1VNA_R3	AGAAGTGTCATAAGAAGGTTTTGGA
P4	Ad03_V4NFM_F1	TTGGGAGGAAGTTGGATCAAT	tau class glutathione s-transferase
	Ad03_V4NFM_R2	GGAGGCAGGCATGAAAAGTA
	Ad03_V4NFM_R3	GAGGCAGGCATGAAAAGTG
P5	Ad04_I8PKM_F1	CCTCAAACTCCAACAGACAACAT	6b-interacting protein 2
	Ad04_I8PKM_F2	CCTCAAACTCCAACAGACAACAC
	Ad04_I8PKM_R3	GAAGTAAAGGACTATGCAAATCACTG
P6	Ad04_T50NW_F1	TTTAAATGGACTGCCAGAGGA	heat shock 70 kda
	Ad04_T50NW_R2	GCCTCGTCCACGATATGA
	Ad04_T50NW_R3	GCCTCGTCCACGATAGGG
P7	Ad04_482TA_F1	GGTCAATTCCTTCAGCTTCAA	udp-glycosyltransferase 83a1-like
	Ad04_482TA_F2	TGGTCAATTCCTTCAGCTTCAT
	Ad04_482TA_R3	CATTTTTCGCGGACCAATTT
P8	Ad05_8D75I_F1	CTCAAAGTATTGTTCATGGAGCAC	atp-dependent 6-phosphofructokinase 7-like
	Ad05_8D75I_F2	GCTCAAAGTATTGTTCATGGAGTAA
	Ad05_8D75I_R3	AAATGAACCCAACAAAGAGTTAGG
P9	Ad05_T5T0B_F1	AACTAAAAATATTGGGATGATCATAAA	snf1-related protein kinase catalytic subunit alpha kin10
	Ad05_T5T0B_R2	CAAATACGATCTTCCGTCGAAC
	Ad05_T5T0B_R3	TACGATCTTCCGTCGCAT
P10	Ad05_BPZ0W_F1	AATGGAGAATTCAAACTCAATGG	n-alpha-acetyltransferase auxiliary subunit-like
	Ad05_BPZ0W_R2	GGCGCTGTTCGAGTTGC
	Ad05_BPZ0W_R3	AGGCGCTGTTCGAGTTGT
P11	Ad05_BPZ0W_F1	GCCTCCTTCTTCTCCCTCA	n-alpha-acetyltransferase auxiliary subunit-like
	Ad05_BPZ0W_F2	GCCTCCTTCTTCTCCCTCC
	Ad05_BPZ0W_R3	TTGTCACCACGGACAGAGAG
P12	Ad06_YGS80_F1	TCAACCTGGAAGGCTTGTG	arachin ahy-4
	Ad06_YGS80_F2	GTCAACCTGGAAGGCTTGTT
	Ad06_YGS80_R3	TTCTTAAGGTACCAACAACAAAGC
P13	Ad06_E8BLM_F1	TTTTTCCTTGCAGAGACTTATTTTC	peroxisomal nicotinamide adenine dinucleotide carrier-like isoform x1
	Ad06_E8BLM_R2	CCTTTCTCAGCTTGTCCTTCTTC
	Ad06_E8BLM_R3	CCTTTCTCAGCTTGTCCTTCTTT
P14	Ad06_ET296_F1	TCCATATGTAGTTTTATCAAGGTCATC	fructan exohydrolase
	Ad06_ET296_R2	ATTTGGTTTGTTAGCTTTGGCT
	Ad06_ET296_R3	TTGGTTTGTTAGCTTTGGCA
P15	Ad06_LI3DS_F1	CGTAAACACAAAGGGTTCCG	3-oxo-delta( )-steroid 5-beta-reductase-like protein
	Ad06_LI3DS_F2	CGTAAACACAAAGGGTTCCA
	Ad06_LI3DS_R3	GGAAAGATCAAGGCCAACG
P16	Ad07_DKD8F_F1	GCCTGGCCGTTGTCG	ankyrin repeat protein
	Ad07_DKD8F_F2	GCCTGGCCGTTGTCA
	Ad07_DKD8F_R3	GATTCAAAAACGGCAGCTCA
P17	Ad07_T3NBU_F1	GTTTTGGATGGGATTTGTCTTG	adomet-dependent rrna methyltransferase spb1
	Ad07_T3NBU_R2	GTTAGGTTGGGAGCTGCG
	Ad07_T3NBU_R3	TGTGTTAGGTTGGGAGCTTCA
P18	Ad07_87JYI_F1	CCTCCAATTGCTAAGAACTCAA	oxidation resistance protein 1-like
	Ad07_87JYI_F2	CCCTCCAATTGCTAAGAACTCAC
	Ad07_87JYI_R3	TCAAATTTTGGAATACATTTGTTTG
P19	Ad08_R888C_F1	CAAATACGATCTTCCGTCGAAC	udp-arabinose 4-epimerase 1
	Ad08_R888C_F2	TACGATCTTCCGTCGCAT
	Ad08_R888C_R3	ACCCATATCAAAATATACATTAGACCA
P20	Ad08_BP7BT_F1	GACTGTACATATCTGAAAGTTCTTCGTT	disease resistance protein (tir-nbs-lrr class)
	Ad08_BP7BT_F2	GACTGTACATATCTGAAAGTTCTTCGTC
	Ad08_BP7BT_R3	CAGTCCAGTTGGTATACAATCCA
P21	Ad08_D1CF5_F1	TTGACAATTTCTCATTCTTATTCAACA	flavonoid prenyltransferase
	Ad08_D1CF5_F2	TGACAATTTCTCATTCTTATTCAACC
	Ad08_D1CF5_R3	TCCATATAACATAAGATGGTTGAATAA
P22	Ad08_55EWQ_F1	ATTCACAACAATTATACCAAAAATGG	sesquiterpene synthase
	Ad08_55EWQ_F2	AAATTCACAACAATTATACCAAAAATGA
	Ad08_55EWQ_R3	GGACAGAGACAAAATCAAAAAGC
P23	Ad09_D7VDQ_F1	AGCTGCTGCTGATGAGATCC	PREDICTED: uncharacterized protein LOC102668095 isoform X1
	Ad09_D7VDQ_R2	TGTTCATAAAACTAGTCCAAGTCCAAC
	Ad09_D7VDQ_R3	GTTCATAAAACTAGTCCAAGTCCAAG
P24	Ad09_82IUF_F1	TGAATGAATCCATTTTAGTGCAG	abc transporter g family member 21-like
	Ad09_82IUF_R2	AATGGTCTATTTTGCTGGCAC
	Ad09_82IUF_R3	AATGGTCTATTTTGCTGGCAT
P25	Ai01_4IY9H_F1	CCTTTTCTTAGGATGTCCCG	retrotransposon like protein
	Ai01_4IY9H_F2	CCCTTTTCTTAGGATGTCCCT
	Ai01_4IY9H_R3	CGACATCTCATGGTACGGAAT
P26	Ai01_U1V6F_F1	GTAATGATGGCGCACACAAG	norcoclaurine 6-o-methyltransferase-like
	Ai01_U1V6F_R2	AAAAAAAAGGCAAGAAGCGAC
	Ai01_U1V6F_R3	AAAAAAAAGGCAAGAAGCGAA
P27	Ai01_0US7S_F1	CTAATTTCGTCTTCTCTTTTTTATATTCAT	expansin-like b1
	Ai01_0US7S_F2	CTAATTTCGTCTTCTCTTTTTTATATTCAC
	Ai01_0US7S_R3	GCAACAAGATCGACGACTTTC
P28	Ai02_IJ9PE_F1	CAAAAATGATTGGAAAAAGTTCG	6b-interacting protein 2
	Ai02_IJ9PE_F2	GACAAAAATGATTGGAAAAAGTTCA
	Ai02_IJ9PE_R3	AAAGTTGCTTGCTCCGATTT
P29	Ai02_XWP57_F1	CTTCGATGTTCGACATGCTG	cytochrome p450 83b1
	Ai02_XWP58_R2	AAAATCCCAAGTCTTCTTCTCTCC
	Ai02_XWP59_R3	AAAAATCCCAAGTCTTCTTCTCTCT
P30	Ai02_8P7AN_F1	TGTATTTTCCGGATCCGTCT	pectinesterase 2-like
	Ai02_8P7AN_R2	GGCTCTTAACAACAATGGTGAAC
	Ai02_8P7AN_R3	GGCTCTTAACAACAATGGTGAAT
P31	Ai02_VEX1J_F1	ACCTTCGACTCAATGGAGGA	geraniol 8-hydroxylase-like
	Ai02_VEX1J_R2	ATTAATTCTCGCAGTTTCTTTTGTC
	Ai02_VEX1J_R3	ATTAATTCTCGCAGTTTCTTTTGTT
P32	Ai02_TS829_F1	GCAGGTGACAGAGGTCCATT	nad-dependent epimerase dehydratase
	Ai02_TS830_R2	TCAACAGTAACCAAAGATGATGAA
	Ai02_TS831_R3	TTCAACAGTAACCAAAGATGATGAG
P33	Ai02_R3KEZ_F1	GAATGCAAGAGAAGCAATTCG	endoglucanase 17
	Ai02_R3KEZ_F2	AGAATGCAAGAGAAGCAATTCA
	Ai02_R3KEZ_R3	AATGGCCATAGTTGGCAAAG
P34	Ai03_PJ8WT_F1	TGATCACCCACAAGAATGGA	flavonoid glucosyltransferase
	Ai03_PJ8WT_R2	GTGTCGTTTGGGAGCGTC
	Ai03_PJ8WT_R3	TGTCGTTTGGGAGCGTG
P35	Ai03_JYP5G_F1	CTTCTCCAGGGCACCATAAA	poly [ADP-ribose] polymerase 3 [Arachis ipaensis]
	Ai03_JYP5G_R2	CACAACACCACCAATGGAAAT
	Ai03_JYP5G_R3	ACAACACCACCAATGGAAAA
P36	Ai03_8VC8X_F1	GAGACCCTTCAACTTCACCG	burp domain-containing protein 3-like
	Ai03_8VC8X_F2	AGAGAGACCCTTCAACTTCACCT
	Ai03_8VC8X_R3	ATGGGCTTGCTCTCACATTC
P37	Ai03_SI63P_F1	CCATGGCAATCCTAGTCTGC	ctl-like protein
	Ai03_SI63P_R2	CTCACATTTTTCATTGGATACCTTC
	Ai03_SI63P_R3	CTCACATTTTTCATTGGATACCTTT
P38	Ai03_DID43_F1	CATTGCCCACAACTTATCATGT	protein far1-related sequence 5-like
	Ai03_DID43_F2	ATTGCCCACAACTTATCATGC
	Ai03_DID43_R3	GCCATTATTGCCGCAGTTAC
P39	Ai03_BSU8L_F1	GGATCAACAAAACCATCCATAAAG	pectinesterase pectinesterase inhibitor
	Ai03_BSU8L_F2	GGATCAACAAAACCATCCATAAAA
	Ai03_BSU8L_R3	CCAAAATACCGGAATCTCCA
P40	Ai04_H6229_F1	ACATGACCGACCTAAAGAAAAAG	resveratrol synthase
	Ai04_H6229_F2	ACATGACCGACCTAAAGAAAAAA
	Ai04_H6229_R3	GGTGCACGGTATAATATGTTAATTG
P41	Ai04_263ND_F1	GCAAATAAATTGCCATAACGTAGG	zinc transporter 10
	Ai04_263ND_R2	CTGTCTTTTTGGGTGCTGC
	Ai04_263ND_R3	GCTGTCTTTTTGGGTGCTGT
P42	Ai04_28WNV_F1	CATTGTGGTGTGCATCCATT	cysteine-rich receptor-like protein kinase 2
	Ai04_28WNV_R2	TTTGACATTCGACACTTTTCCA
	Ai04_28WNV_R3	TGACATTCGACACTTTTCCG
P43	Ai04_7QT79_F1	GGACGAGAATCATGCGCT	disease resistance protein rpp13
	Ai04_7QT79_F2	GGACGAGAATCATGCCCA
	Ai04_7QT79_R3	ATTCCTATTTTCGGCGGTTG
P44	Ai05_56ELE_F1	CAGCCATGGAGAATCAACG	anthocyanidin 3-o-glucosyltransferase 5-like
	Ai05_56ELE_F2	ACAGCCATGGAGAATCAACA
	Ai05_56ELE_R3	GGGGATTTCTACGATGTCCA
P45	Ai05_T3MTJ_F1	CGCCGTGCCTCTGGTT	---NA---
	Ai05_T3MTJ_F2	CGCCGTGCCTCTGGTC
	Ai05_T3MTJ_R3	GTGACCAAAACAGGCAGCAT
P46	Ai05_1Y3MU_F1	CCTATTGGTTTTGAGTGCAGAGA	gdsl esterase lipase
	Ai05_1Y3MU_F2	CCTATTGGTTTTGAGTGCAGAGT
	Ai05_1Y3MU_R3	GCACTCCGCACTCCTATTTT
P47	Ai05_S972K_F1	CAACAAATCAAGCTCTTCAACG	alpha-dioxygenase 1-like
	Ai05_S972K_F2	CCAACAAATCAAGCTCTTCAACA
	Ai05_S972K_R3	ACCAATTCAGGAGGGCATTA
P48	Ai05_4GL4W_F1	TCTCTGAAATCCATCTCTCTGGT	cytochrome p450 86b1-like
	Ai05_4GL4W_F2	CTCTGAAATCCATCTCTCTGGC
	Ai05_4GL4W_R3	TCCACCTGTTCCTATTGAACG
P49	Ai05_D70R3_F1	CCTTGACCACCAAACCATTG	miraculin
	Ai05_D70R3_F2	CCTTGACCACCAAACCATTC
	Ai05_D70R3_R3	AGGGAAAGGCCACCTACATT
P50	Ai05_LLH7Y_F1	ATGCCTTGCCACATTGTCTT	cellulose synthase-like protein d3
	Ai05_LLH7Y_R2	CACGCGTCTTAATAAAAATAAAAAAAAAT
	Ai05_LLH7Y_R3	CACGCGTCTTAATAAAAATAAAAAAAAAA
P51	Ai06_U1AZH_F1	CCGGGGATGTTGTCAAGAAT	chaperone protein dnaj 6-like
	Ai06_U1AZH_R2	GCCAATCCAAACAAACACTTCTA
	Ai06_U1AZH_R3	CCAATCCAAACAAACACTTCTG
P52	Ai06_21REB_F1	GTCACATGACAGAAGAGATTGATTG	membrane protein
	Ai06_21REB_F2	GTCACATGACAGAAGAGATTGATTC
	Ai06_21REB_R3	CACCGTGGACATGAGTGTGT
P53	Ai07_645FR_F1	CTTGGGCAATTGGAAGAGAT	cytochrome p450 family 71 protein
	Ai07_645FR_R2	TCAAGTTCTTCATTCTTGATTCCA
	Ai07_645FR_R3	CAAGTTCTTCATTCTTGATTCCG
P54	Ai07_VSU1N_F1	GCCTGGCCGTTGTCG	ankyrin repeat protein
	Ai07_VSU1N_F2	GCCTGGCCGTTGTCA
	Ai07_VSU1N_R3	ATCGGAATCTTGCTCTGTGG
P55	Ai07_69YPH_F1	AGCCGCCAGAATCAACTG	protein dj-1 homolog d-like
	Ai07_69YPH_F2	CAGCCGCCAGAATCAACTA
	Ai07_69YPH_R3	TGGAAGAGCGCCAGAGTATC
P56	Ai07_M1FUW_F1	GCAAAGCAAAGAGGGATCAG	6b-interacting protein 2
	Ai07_M1FUW_F2	AGCAAAGCAAAGAGGGATCAT
	Ai07_M1FUW_R3	CATGCCACAACCATTACAGG
P57	Ai07_7EF18_F1	GTAATGTTCATTTGTCCCTTTTTTTA	aldehyde dehydrogenase family 3 member h1-like
	Ai07_7EF18_F2	GTAATGTTCATTTGTCCCTTTTTTTT
	Ai07_7EF18_R3	GGGTAACCCTCCAACTCTGA
P58	Ai08_E3NGY_F1	AACATGAGCGTACATAGCGTG	probable aldo-keto reductase 1
	Ai08_E3NGY_F2	CAACATGAGCGTACATAGCGTA
	Ai08_E3NGY_R3	TGGCTGGAACTTACCCAAAG
P59	Ai09_18JTR_F1	ATCAGATTCATCTTCCAACTCCA	disease resistance protein (tir-nbs-lrr class)
	Ai09_18JTR_F2	TCAGATTCATCTTCCAACTCCC
	Ai09_18JTR_R3	GAGAAAGAGGGACACCAGTTG
P60	Ai09_54USS_F1	TTGTGTGGTTAGATCCTGTGTTG	calmodulin-binding family protein
	Ai09_54USS_R2	CAAGGGTAAATGCTACTCCCA
	Ai09_54USS_R3	CAAGGGTAAATGCTACTCGCT
P61	Ai09_J2WDJ_F1	TCAGCCATGACCTTGTCAAA	protein far-red impaired response 1-like
	Ai09_J2WDJ_R2	TTTGATCGAGTGGATAACATGC
	Ai09_J2WDJ_R3	CTTTGATCGAGTGGATAACATGA
P62	Ai09_KKX35_F1	GGTCCCTCAGCGGTGGT	pachytene checkpoint protein 2 homolog isoform x1
	Ai09_KKX35_F2	TCCCTCAGCGGTGGC
	Ai09_KKX35_R3	GAGAGTAGGGGAAGCTGTGC
P63	Ai09_ZDT3L_F1	TGTGCCTTTCTCAACTTCCA	phd-zinc-finger-like domain protein
	Ai09_ZDT3L_R2	CTGTTGTCAATAAGAAGCACAAGATAA
	Ai09_ZDT3L_R3	CTGTTGTCAATAAGAAGCACAAGATAG
P64	Ai09_87PIS_F1	GAGTTTCATCATCTTTGCAACC	piriformospora indica-insensitive protein 2-like
	Ai09_87PIS_R2	CCATTCCATGAATCACCAACA
	Ai09_87PIS_R3	CATTCCATGAATCACCAACG
P65	Ai09_YWU3B_F1	ACACCAACGCCTTTTGAATC	protein contains domain duf581
	Ai09_YWU3B_R2	AACCCCTTTTGGTCAGAAACTAC
	Ai09_YWU3B_R3	AACCCCTTTTGGTCAGAAACTAA
P66	Ai10_YF7VP_F1	AAGCCTTGAGGTCTTATAGCTGTCT	secreted protein
	Ai10_YF7VP_F2	GCCTTGAGGTCTTATAGCTGTCC
	Ai10_YF7VP_R3	GGCCGACAGAGGTGTATATG
P67	Ai10_EI6Q1_F1	TCTCCAGCGATGATCTCCTT	tata-binding protein-associated factor btaf1-like isoform x1
	Ai10_EI6Q1_R2	CATCAATGGAAGAGAAGCGTTA
	Ai10_EI6Q1_R3	ATCAATGGAAGAGAAGCGTTG
P68	Ai10_CH8F6_F1	GAAACACCAATTCCCCCTGT	ribonucleoside-diphosphate reductase large subunit
	Ai10_CH8F6_F2	AACACCAATTCCCCCTGC
	Ai10_CH8F6_R3	GCCTGACTTACCATGCAAAAA
P69	Ai10_JR3WW_F1	AAGTACACGCAAACGTTCGAT	dehydration-responsive protein rd22
	Ai10_JR3WW_R2	CACTGATACTCCTCTTCCTCCC
	Ai10_JR3WW_R3	TCACTGATACTCCTCTTCCTCCA
P70	Ai10_SU03J_F1	TCTGAAGATTATTCGGATGGG	udp-glycosyltransferase 83a1-like
	Ai10_SU03J_F2	TCTGAAGATTATTCGGATGGA
	Ai10_SU03J_R3	CCGAAGAAAGGCAAGTCAAG
P71	Ai10_FA5J2_F1	TGAAGAGTGAGATCTGGGAACA	disease resistance protein at3g14460-like
	Ai10_FA5J2_F2	ATTGAAGAGTGAGATCTGGGAACT
	Ai10_FA5J2_R3	GATCTCGCAATCAATTCATCA
P72	Ai10_7E64B_F1	ACCTCAGGGACAATCACAGG	craniofacial development protein 2-like
	Ai10_7E64B_R2	TTCTCCTTCAGCTGTGACCC
	Ai10_7E64B_R3	ATTCTCCTTCAGCTGTGACCA
P73	Ai10_007DT_F1	GCTACCCATTTCACTGTGTTGT	caffeic acid o-methyltransferase
	Ai10_007DT_F2	CTACCCATTTCACTGTGTTGC
	Ai10_007DT_R3	GCATTTGCTCAGGTGTTTCC
